# Supplementary material for: Parallel reductive genome evolution in Desulfovibrio ectosymbionts independently acquired by Trichonympha protists in the termite gut
Source: ISME J. 2020 Jun 1;14(9):2288–301. doi: 10.1038/s41396-020-0688-1 (PMC7608387; doi:10.1038/s41396-020-0688-1)
Supplement: Supplementary file 4 — Dataset S1 [file 41396_2020_688_MOESM4_ESM.xlsx]

## Sheet: S1
Dataset S1. Single-copy marker genes found in ZnDsv-02 and other desulfovibrios.
gene name	gene function	ZnDsv-02	other desulfovibrios
Arg_tRNA_synt_N	Arginyl tRNA synthetase N terminal domain	o	o
B5	tRNA synthetase B5 domain	o	o
CoaE	Dephospho‐CoA kinase	o	o
Competence	Competence protein	-	-
Cons_hypoth95	Conserved hypothetical protein 95	o	o
CTP_synth_N	CTP synthase N‐terminus	o	o
Cytidylate_kin	Cytidylate kinase	o	o
DNA_pol3_beta	DNA polymerase III beta subunit, N‐terminal domain	o	o
DNA_pol3_beta_2	DNA polymerase III beta subunit, central domain	-	-
DNA_pol3_beta_3	DNA polymerase III beta subunit, C‐terminal domain	o	o
dsrm	Double‐stranded RNA binding motif	o	o
EF_TS	Elongation factor TS	o	o
eIF-1a	Translation initiation factor 1A / IF‐1	o	o
Enolase_C	Enolase, C‐terminal TIM barrel domain	o	o
Enolase_N	Enolase, N‐terminal domain	o	o
FAD_syn	FAD synthetase	o	o
FDX-ACB	Ferredoxin‐fold anticodon binding domain	o	o
Flavokinase	Riboflavin kinase	o	o
GAD	GAD domain	o	o
GidB	rRNA small subunit methyltransferase G	o	o
GMP_synt_C	GMP synthase C terminal domain	o	o
GrpE	GrpE	o	o
GTP1_OBG	GTP1/OBG	-	-
IF-2	Translation‐initiation factor 2	o	o
IF2_N	Translation initiation factor IF‐2, N‐terminal region	o	o
IF3_C	Translation initiation factor IF‐3, C‐terminal domain	o	o
IF3_N	Translation initiation factor IF‐3, N‐terminal domain	o	o
IPPT	IPP transferase	o	o
LepA_C	GTP‐binding protein LepA C‐terminus	o	o
Methyltransf_5	MraW methylase family	o	o
MurB_C	UDP‐N‐acetylenolpyruvoylglucosamine reductase, C‐terminal domain	o	o
NusA_N	NusA N‐terminal domain	o	o
Oligomerisation	Oligomerisation domain	-	o
Pept_tRNA_hydro	Peptidyl‐tRNA hydrolase	o	o
Peptidase_A8	Signal peptidase (SPase) II	o	o
PGK	Phosphoglycerate kinase	o	o
Phe_tRNA-synt_N	Aminoacyl tRNA synthetase class II, N‐terminal domain	o	o
PNPase	Polyribonucleotide nucleotidyltransferase, RNA binding domain	o	o
PseudoU_synth_1	tRNA pseudouridine synthase	o	o
RBFA	Ribosome‐binding factor A	-	-
RecA	recA bacterial DNA recombination protein	o	o
RecR	RecR protein	o	o
5 Ribonuclease_P	Ribonuclease P	-	-
Ribosomal_L1	Ribosomal protein L1p/L10e family	o	o
Ribosomal_L10	Ribosomal protein L10	o	o
Ribosomal_L11	Ribosomal protein L11, RNA binding domain	o	o
Ribosomal_L11_N	Ribosomal protein L11, N‐terminal domain	o	o
Ribosomal_L12	Ribosomal protein L7/L12 C‐terminal domain	o	o
Ribosomal_L13	Ribosomal protein L13	o	o
Ribosomal_L14	Ribosomal protein L14p/L23e	o	o
Ribosomal_L16	Ribosomal protein L16p/L10e	o	o
Ribosomal_L17	Ribosomal protein L17	o	o
Ribosomal_L18e	Ribosomal protein L18e/L15	o	o
Ribosomal_L18p	Ribosomal L18p/L5e family	o	o
Ribosomal_L19	Ribosomal protein L19	-	-
Ribosomal_L2	Ribosomal Proteins L2, RNA binding domain	o	o
Ribosomal_L2_C	Ribosomal Proteins L2, C‐terminal domain	o	o
Ribosomal_L20	Ribosomal protein L20	o	o
Ribosomal_L21p	Ribosomal prokaryotic L21 protein	o	o
Ribosomal_L22	Ribosomal protein L22p/L17e	o	o
Ribosomal_L23	Ribosomal protein L23	o	o
Ribosomal_L27	Ribosomal L27 protein	o	o
Ribosomal_L28	Ribosomal L28 family	o	o
Ribosomal_L29	Ribosomal L29 protein	o	o
Ribosomal_L3	Ribosomal protein L3	o	o
Ribosomal_L32p	Ribosomal L32p protein family	o	o
Ribosomal_L35p	Ribosomal protein L35	o	o
Ribosomal_L4	Ribosomal protein L4/L1 family	o	o
Ribosomal_L5	Ribosomal protein L5	o	o
Ribosomal_L5_C	ribosomal L5P family C‐terminus	o	o
Ribosomal_L6	Ribosomal protein L6	o	o
Ribosomal_L9_C	Ribosomal protein L9, C‐terminal domain	o	o
Ribosomal_L9_N	Ribosomal protein L9, N‐terminal domain	o	o
Ribosomal_S10	Ribosomal protein S10p/S20e	o	o
Ribosomal_S11	Ribosomal protein S11	o	o
Ribosomal_S12	Ribosomal protein S12	o	o
Ribosomal_S13	Ribosomal protein S13/S18	o	o
Ribosomal_S15	Ribosomal protein S15	o	o
Ribosomal_S16	Ribosomal protein S16	o	o
Ribosomal_S17	Ribosomal protein S17	o	o
Ribosomal_S18	Ribosomal protein S18	o	o
Ribosomal_S19	Ribosomal protein S19	o	o
Ribosomal_S2	Ribosomal protein S2	o	o
Ribosomal_S20p	Ribosomal protein S20	o	o
Ribosomal_S3_C	Ribosomal protein S3, C‐terminal domain	o	o
Ribosomal_S4	Ribosomal protein S4/S9 N‐terminal domain	o	o
Ribosomal_S5	Ribosomal protein S5, N‐terminal domain	o	o
Ribosomal_S5_C	Ribosomal protein S5, C‐terminal domain	o	o
Ribosomal_S6	Ribosomal protein S6	o	o
Ribosomal_S7	Ribosomal protein S7p/S5e	o	o
Ribosomal_S8	Ribosomal protein S8	o	o
Ribosomal_S9	Ribosomal protein S9/S16	o	o
RimM	RimM N‐terminal domain	o	o
RNA_pol_A_bac	RNA polymerase Rpb3/RpoA insert domain	o	o
RNA_pol_A_CTD	Bacterial RNA polymerase, alpha chain C terminal domain	o	o
RNA_pol_L	RNA polymerase Rpb3/Rpb11 dimerisation domain	o	o
RNA_pol_Rpb1_1	RNA polymerase Rpb1, domain 1	o	o
RNA_pol_Rpb1_2	RNA polymerase Rpb1, domain 2	o	o
RNA_pol_Rpb1_3	5 RNA polymerase Rpb1, domain 3	o	o
RNA_pol_Rpb1_4	RNA polymerase Rpb1, domain 4	o	o
RNA_pol_Rpb1_5	RNA polymerase Rpb1, domain 5	o	o
RNA_pol_Rpb2_1	RNA polymerase beta subunit	o	o
RNA_pol_Rpb2_2	RNA polymerase Rpb2, domain 2	o	o
RNA_pol_Rpb2_3	RNA polymerase Rpb2, domain 3	o	o
RNA_pol_Rpb2_45	RNA polymerase beta subunit external 1 domain	o	o
RNA_pol_Rpb2_6	RNA polymerase Rpb2, domain 6	o	o
RNA_pol_Rpb2_7	RNA polymerase Rpb2, domain 7	o	o
RRF	Ribosome recycling factor	o	o
RuvA_C	RuvA, C‐terminal domain	o	o
RuvA_N	RuvA N terminal domain	o	o
RuvB_C	Holliday junction DNA helicase ruvB C‐terminus	o	o
S-AdoMet_synt_C	S‐adenosylmethionine synthetase, C‐terminal domain	o	o
S‐AdoMet_synt_M	S‐adenosylmethionine synthetase, central domain	-	-
SecE	SecE/Sec61‐gamma subunits of protein translocation complex	o	o
SecG	Preprotein translocase SecG subunit	o	o
SecY	SecY translocase	o	o
Seryl_tRNA_N	Seryl‐tRNA synthetase N‐terminal domain	o	o
SmpB	SmpB protein	o	o
SRP_SPB	Signal peptide binding domain	o	o
THF_DHG_CYH	Tetrahydrofolate dehydrogenase/cyclohydrolase, catalytic domain	o	o
THF_DHG_CYH_C	Tetrahydrofolate dehydrogenase/cyclohydrolase, NAD(P)‐binding domain	o	o
TIM	Triosephosphate isomerase	o	o
Toprim_N	DNA primase catalytic core, N‐terminal domain	o	o
TRCF	TRCF domain	o	o
Trigger_C	Bacterial trigger factor protein (TF) C‐terminus	o	o
Trigger_N	Bacterial trigger factor protein (TF)	o	o
tRNA_m1G_MT	tRNA (Guanine‐1)‐methyltransferase	o	o
tRNA-synt_1d	tRNA synthetases class I (R)	o	o
tRNA-synt_2d	tRNA synthetases class II core domain (F)	o	o
TruB_N	TruB family pseudouridylate synthase (N terminal domain)	o	o
UBA	UBA/TS‐N domain	o	o
UPF0054	Uncharacterized protein family UPF0054	o	o
UPF0079	Uncharacterised P‐loop hydrolase UPF0079	o	o
UPF0081	Uncharacterised protein family (UPF0081)	o	o
UvrB	Ultra‐violet resistance protein B	o	o
UvrC_HhH_N	UvrC Helix‐hairpin‐helix N‐terminal	o	o
Val_tRNA-synt_C	Valyl tRNA synthetase tRNA binding arm	o	o
YchF-GTPase_C	Protein of unknown function (DUF933)	o	o
zf-C4_ClpX	ClpX C4‐type zinc finger	o	o
