# Supplementary material for: Parallel reductive genome evolution in Desulfovibrio ectosymbionts independently acquired by Trichonympha protists in the termite gut
Source: ISME J. 2020 Jun 1;14(9):2288–301. doi: 10.1038/s41396-020-0688-1 (PMC7608387; doi:10.1038/s41396-020-0688-1)
Supplement: Supplementary file 5 — Dataset S2 [file 41396_2020_688_MOESM5_ESM.xlsx]

## Sheet: S2
Dataset S2. Genes and pseudogenes of Desulfovibrio phylotype ZnDsv-02.
gene ID	type	contig	strand	start	stop	length (nt)	length (aa)	gene name
ZNDK_0001	CDS	contig_1	+	1	1494	1494	498	outer membrane autotransporter
ZNDK_0002	CDS	contig_1	-	3043	1631	1413	471	polysaccharide efflux protein RfbX
ZNDK_0003	CDS	contig_1	-	3995	3069	927	309	uncharacterized outer membrane efflux protein
ZNDK_0004	CDS	contig_1	-	5461	3995	1467	489	uncharacterized outer membrane efflux protein
ZNDK_0005	CDS	contig_1	-	7913	5496	2418	806	uncharacterized membrane-bound acyl transferase
ZNDK_0006	CDS	contig_1	-	8446	7919	528	176	16S rRNA processing protein RimM
ZNDK_0007	CDS	contig_1	-	8713	8483	231	77	uncharacterized RNA-binding protein
ZNDK_0008	CDS	contig_1	-	9000	8761	240	80	30S ribosomal protein S16
ZNDK_0009	CDS	contig_1	-	10535	9063	1473	491	signal recognition particle protein
ZNDK_0010	CDS	contig_1	+	10950	11717	768	256	Ni2+ ABC transporter Ni2+-binding protein NikK
ZNDK_0011	CDS	contig_1	+	11725	12804	1080	360	Ni2+ ABC transporter permease NikM
ZNDK_0012	CDS	contig_1	+	12791	13549	759	253	Ni2+ ABC transporter permease NikQ
ZNDK_0013	CDS	contig_1	+	13587	14345	759	253	Ni2+ ABC transporter ATP-binding protein NikO
ZNDK_0014	CDS	contig_1	+	14736	16127	1392	464	chromosomal replication initiator protein DnaA
ZNDK_0015	CDS	contig_1	+	16375	17928	1554	518	conserved hypothetical protein
ZNDK_0016	CDS	contig_1	-	18875	17982	894	298	4-hydroxy-tetrahydrodipicolinate synthase
ZNDK_0017	CDS	contig_1	-	19193	18918	276	92	integration host factor B
ZNDK_pg_01	pseudogene	contig_1	-	19578	19237	342	x	pseudogene of flagellar synthesis regulator
ZNDK_0018	CDS	contig_1	-	20685	19585	1101	367	peptide chain release factor 2 (RF-2)
ZNDK_0019	CDS	contig_1	-	21523	20741	783	261	type II DNA restriction-modification system endonuclease subunit
ZNDK_0020	CDS	contig_1	-	23103	21526	1578	526	type II DNA DNA restriction-modification system methylase subunit
ZNDK_0021	CDS	contig_1	-	24639	23110	1530	510	apolipoprotein N-acyltransferase
ZNDK_0022	CDS	contig_1	-	25490	24636	855	285	Mg2+/Co2+ efflux pump CorC
ZNDK_0023	CDS	contig_1	-	27605	25704	1902	634	tRNA uridine 5-carboxymethylaminomethyl modification protein
ZNDK_0024	CDS	contig_1	-	27887	27624	264	88	conserved hypothetical protein
ZNDK_0025	CDS	contig_1	+	27958	28980	1023	341	tRNA-dihydrouridine synthase
ZNDK_0026	CDS	contig_1	+	29021	29869	849	283	hydroxymethylbutenyl pyrophosphate reductase
ZNDK_tRNA_1	tRNA	contig_1	+	30907	30981	75	x	tRNA-Gly
ZNDK_tRNA_2	tRNA	contig_1	-	31287	31212	76	x	tRNA-Ile
ZNDK_0027	CDS	contig_1	-	32233	31553	681	227	conserved hypothetical protein
ZNDK_pg_02	pseudogene	contig_1	-	32616	32286	331	x	pseudogene of bifunctional adenosylcobinamide kinase/ adenosylcobinamide-phosphate guanylyltransferase
ZNDK_0028	CDS	contig_1	-	33746	32616	1131	377	conserved hypothetical protein
ZNDK_0029	CDS	contig_1	-	34753	33842	912	304	D-alanine-D-alanine ligase
ZNDK_0030	CDS	contig_1	-	35375	34716	660	220	uncharacterized metal dependent phosphohydrolase
ZNDK_0031	CDS	contig_1	+	35551	35961	411	137	Peroxide-responsive repressor PerR
ZNDK_0032	CDS	contig_1	+	36003	36512	510	170	putative NAD(P)H-dependent FMN reductase
ZNDK_0033	CDS	contig_1	+	36519	37316	798	266	putative 2-dehydro-3-deoxyglucarate aldolase
ZNDK_0034	CDS	contig_1	+	37319	38233	915	305	NAD-dependent UDP-glucose 4-epimerase
ZNDK_0035	CDS	contig_1	+	38249	39016	768	256	3-deoxy-manno-octulosonate cytidylyltransferase
ZNDK_0036	CDS	contig_1	+	39026	39625	600	200	putative LPS biosynthesis O-acetyl transferase WbbJ
ZNDK_0037	CDS	contig_1	+	39625	40260	636	212	uncharacterized phosphatase
ZNDK_0038	CDS	contig_1	-	41132	40266	867	289	conserved hypothetical protein
ZNDK_0039	CDS	contig_1	-	42556	41129	1428	476	argininosuccinate lyase
ZNDK_0040	CDS	contig_1	-	43764	42553	1212	404	argininosuccinate synthase
ZNDK_0041	CDS	contig_1	-	44069	43767	303	101	hypothetical protein
ZNDK_0042	CDS	contig_1	-	44444	44070	375	125	hypothetical protein
ZNDK_pg_03	pseudogene	contig_1	-	45094	44506	589	x	pseudogene of glutamyl-Q tRNA(Asp) synthetase
ZNDK_0043	CDS	contig_1	-	45986	45102	885	295	putative cell wall-associated hydrolase
ZNDK_0044	CDS	contig_1	+	46154	49069	2916	972	Zn-dependent M16 family peptidase
ZNDK_0045	CDS	contig_1	+	49247	50278	1032	344	DHH family phosphoesterase
ZNDK_0046	CDS	contig_1	+	50263	51363	1101	367	ribosomal RNA large subunit methyltransferase N
ZNDK_0047	CDS	contig_1	-	52870	51575	1296	432	DUF401 domain-containing protein
ZNDK_0048	CDS	contig_1	-	53389	52889	501	167	conserved hypothetical protein
ZNDK_0049	CDS	contig_1	-	54754	53438	1317	439	putative threonylcarbamoyladenosine tRNA methylthiotransferase MtaB
ZNDK_0050	CDS	contig_1	-	55674	54871	804	268	conserved hypothetical protein
ZNDK_0051	CDS	contig_1	+	55821	56462	642	214	imidazole glycerol phosphate synthase subunit hisH
ZNDK_0052	CDS	contig_1	+	56452	57231	780	260	imidazole glycerol phosphate synthase subunit hisF
ZNDK_0053	CDS	contig_1	+	57448	57885	438	146	FmdB family regulatory protein
ZNDK_0054	CDS	contig_1	+	57882	59174	1293	431	adenylosuccinate lyase
ZNDK_0055	CDS	contig_1	+	59202	59759	558	186	orotate phosphoribosyltransferase
ZNDK_0056	CDS	contig_1	+	59790	60536	747	249	hypothetical protein
ZNDK_0057	CDS	contig_1	-	61889	60540	1350	450	UDP-N-acetylgalactosamine-undecaprenyl-phosphate N-acetylgalactosaminephosphotransferase
ZNDK_0058	CDS	contig_1	-	63041	61935	1107	369	N,N'-diacetylbacillosaminyl-diphospho-undecaprenol alpha-1,3-N-acetylgalactosaminyltransferase
ZNDK_0059	CDS	contig_1	-	63288	62866	423	141	hypothetical protein
ZNDK_0060	CDS	contig_1	+	63361	63648	288	96	integration host factor A
ZNDK_0061	CDS	contig_1	+	63839	65341	1503	501	membrane bound O-acyl transferase MBOAT family protein
ZNDK_0062	CDS	contig_1	+	65358	66569	1212	404	conserved hypothetical protein
ZNDK_0063	CDS	contig_1	+	66613	67278	666	222	hypothetical protein
ZNDK_tRNA_3	tRNA	contig_1	+	67620	67709	90	x	tRNA-Ser
ZNDK_pg_04	pseudogene	contig_1	+	67870	68126	257	x	pseudogene of integrase
ZNDK_0064	CDS	contig_1	+	68567	68974	408	136	conserved hypothetical protein
ZNDK_0065	CDS	contig_1	+	68984	69628	645	215	conserved hypothetical protein
ZNDK_0066	CDS	contig_1	+	69625	70041	417	139	conserved hypothetical protein
ZNDK_0067	CDS	contig_1	-	72680	70764	1917	639	arginine decarboxylase
ZNDK_0068	CDS	contig_1	+	72729	73859	1131	377	multidrug efflux pump subunit MdtA
ZNDK_0069	CDS	contig_1	-	75001	74003	999	333	ketol-acid reductoisomerase
ZNDK_0070	CDS	contig_1	-	75520	75029	492	164	acetolactate synthase, small subunit
ZNDK_0071	CDS	contig_1	-	77225	75531	1695	565	acetolactate synthase, large subunit
ZNDK_0072	CDS	contig_1	-	77470	77240	231	77	conserved hypothetical protein
ZNDK_0073	CDS	contig_1	-	77826	77524	303	101	conserved hypothetical protein
ZNDK_0074	CDS	contig_1	-	78515	77844	672	224	putative phosphoglycolate phosphatase
ZNDK_0075	CDS	contig_1	+	78667	79095	429	143	6-pyruvoyltetrahydropterin/6-carboxytetrahydropterin synthase
ZNDK_0076	CDS	contig_1	+	79083	79823	741	247	7-carboxy-7-deazaguanine synthase
ZNDK_0077	CDS	contig_1	+	79945	81732	1788	596	cytochrome c biosynthesis protein
ZNDK_0078	CDS	contig_1	+	82113	87842	5730	1910	outer membrane autotransporter
ZNDK_tRNA_4	tRNA	contig_1	-	88055	87980	76	x	tRNA-Val
ZNDK_0079	CDS	contig_1	-	89031	88189	843	281	1-acyl-sn-glycerol-3-phosphate acyltransferase
ZNDK_0080	CDS	contig_1	-	90251	89028	1224	408	replication-associated recombination protein A
ZNDK_0081	CDS	contig_1	-	91000	90248	753	251	16S rRNA (uracil1498-N3)-methyltransferase
ZNDK_0082	CDS	contig_1	-	92735	90993	1743	581	conserved hypothetical protein
ZNDK_0083	CDS	contig_1	-	93583	93062	522	174	NUDIX hydrolase
ZNDK_0084	CDS	contig_1	+	93695	94108	414	138	ribosomal-protein-alanine acetyltransferase
ZNDK_0085	CDS	contig_1	+	94126	94872	747	249	triose-phosphate isomerase
ZNDK_0086	CDS	contig_1	+	94951	95388	438	146	preprotein translocase subunit SecG
ZNDK_0087	CDS	contig_1	+	95385	95972	588	196	Smr family protein
ZNDK_0088	CDS	contig_1	-	97115	96096	1020	340	conserved hypothetical protein
ZNDK_0089	CDS	contig_1	-	97866	97084	783	261	dihydrodipicolinate reductase
ZNDK_0090	CDS	contig_1	-	100018	97877	2142	714	NAD-dependent DNA ligase
ZNDK_0091	CDS	contig_1	-	102055	100031	2025	675	excinuclease ABC subunit B
ZNDK_0092	CDS	contig_1	-	102814	102164	651	217	adenylate cyclase class 2
ZNDK_0093	CDS	contig_1	+	102987	104621	1635	545	ferredoxin-dependent glutamate synthase
ZNDK_0094	CDS	contig_1	-	105595	105107	489	163	single-strand DNA-binding protein
ZNDK_0095	CDS	contig_1	+	106075	106320	246	82	conserved hypothetical protein
ZNDK_0096	CDS	contig_1	+	106326	106604	279	93	conserved hypothetical protein
ZNDK_pg_05	pseudogene	contig_1	-	106711	106604	108	x	pseudogene of hypothetical protein
ZNDK_0097	CDS	contig_1	+	106966	108528	1563	521	ribonuclease Y
ZNDK_0098	CDS	contig_1	-	109357	108548	810	270	5,10-methylenetetrahydrofolate reductase
ZNDK_0099	CDS	contig_1	+	109527	110438	912	304	conservative hypothetical protein
ZNDK_0100	CDS	contig_1	+	110693	111622	930	310	conserved hypothetical protein
ZNDK_0101	CDS	contig_1	+	111626	111883	258	86	conserved hypothetical protein
ZNDK_0102	CDS	contig_1	+	111873	112481	609	203	guanylate kinase
ZNDK_0103	CDS	contig_1	+	112501	113238	738	246	orotidine 5'-phosphate decarboxylase
ZNDK_0104	CDS	contig_1	+	113483	115213	1731	577	single-stranded-DNA-specific exonuclease RecJ
ZNDK_0105	CDS	contig_1	-	116477	115281	1197	399	oxygen-independent coproporphyrinogen III oxidase
ZNDK_0106	CDS	contig_1	-	117601	116546	1056	352	uncharacterized glycosyltransferase
ZNDK_0107	CDS	contig_1	+	117896	120142	2247	749	DNA topoisomerase I
ZNDK_0108	CDS	contig_1	+	120189	121364	1176	392	A/G-specific adenine glycosylase
ZNDK_0109	CDS	contig_1	+	121361	122476	1116	372	queuine tRNA-ribosyltransferase
ZNDK_tRNA_5	tRNA	contig_1	-	122754	122678	77	x	tRNA-Arg
ZNDK_0110	CDS	contig_1	+	122870	124174	1305	435	bifunctional folylpolyglutamate synthase/ dihydrofolate synthase
ZNDK_0111	CDS	contig_1	+	124126	125502	1377	459	aminopeptidase
ZNDK_0112	CDS	contig_1	-	126709	125510	1200	400	membrane-bound lytic murein transglycosylase A
ZNDK_0113	CDS	contig_1	+	126611	127027	417	139	thioesterase family protein
ZNDK_0114	CDS	contig_1	+	127169	128188	1020	340	ornithine carbamoyltransferase
ZNDK_0115	CDS	contig_1	-	129590	128220	1371	457	magnesium transporter
ZNDK_0116	CDS	contig_1	+	129665	130537	873	291	nicotinate-nucleotide pyrophosphorylase
ZNDK_0117	CDS	contig_1	+	130553	131593	1041	347	quinolinate synthetase
ZNDK_0118	CDS	contig_1	+	131590	133188	1599	533	L-aspartate oxidase
ZNDK_0119	CDS	contig_1	+	133209	134405	1197	399	serine-glyoxylate transaminase
ZNDK_0120	CDS	contig_1	+	134417	134707	291	97	conserved hypothetical protein
ZNDK_0121	CDS	contig_1	+	134704	135756	1053	351	N-acetyl-gamma-glutamyl-phosphate reductase
ZNDK_0122	CDS	contig_1	-	137208	136027	1182	394	aspartate aminotransferase
ZNDK_0123	CDS	contig_1	-	138566	137223	1344	448	homoserine dehydrogenase
ZNDK_0124	CDS	contig_1	-	139747	138566	1182	394	glutamate-pyruvate aminotransferase
ZNDK_tRNA_6	tRNA	contig_1	+	139977	140071	95	x	tRNA-Ser
ZNDK_0125	CDS	contig_1	-	141842	140178	1665	555	4Fe-4S ferredoxin
ZNDK_0126	CDS	contig_1	-	142756	141845	912	304	conserved hypothetical protein
ZNDK_0127	CDS	contig_1	-	143387	142986	402	134	hypothetical protein
ZNDK_pg_06	pseudogene	contig_1	+	143910	144683	774	x	pseudogene of flagellar motor switch protein
ZNDK_0128	CDS	contig_1	+	144756	145127	372	124	30S ribosomal protein S12
ZNDK_0129	CDS	contig_1	+	145250	145720	471	157	30S ribosomal protein S7
ZNDK_0130	CDS	contig_1	+	145804	147882	2079	693	translation elongation factor G
ZNDK_0131	CDS	contig_1	+	147905	149089	1185	395	bifunctional ornithine acetyltransferase/N-acetylglutamate synthase
ZNDK_pg_07	pseudogene	contig_1	+	149073	149558	486	x	pseudogene of hypothetical protein
ZNDK_0132	CDS	contig_1	+	149585	150646	1062	354	sigma-54-dependent Fis family transcriptional regulator
ZNDK_0133	CDS	contig_1	-	151475	150831	645	215	putative endonuclease
ZNDK_0134	CDS	contig_1	-	153309	151543	1767	589	RNA polymerase sigma factor RpoD
ZNDK_0135	CDS	contig_1	-	155029	153266	1764	588	DNA primase
ZNDK_pg_08	pseudogene	contig_1	-	155277	155062	216	x	pseudogene of endonuclease
ZNDK_0136	CDS	contig_1	-	155570	155367	204	68	30S ribosomal protein S21
ZNDK_0137	CDS	contig_1	-	157307	155730	1578	526	conserved hypothetical protein
ZNDK_0138	CDS	contig_1	+	157791	158474	684	228	rare lipoprotein A
ZNDK_0139	CDS	contig_1	-	159353	158649	705	235	chaperone protein GrpE
ZNDK_0140	CDS	contig_1	+	160210	161361	1152	384	molybdopterin binding domain-containing protein
ZNDK_0141	CDS	contig_1	+	161380	162354	975	325	molybdenum cofactor biosynthesis protein MoaA
ZNDK_0142	CDS	contig_1	-	163924	162425	1500	500	precorrin-6Y C5,15-methyltransferase (decarboxylating)
ZNDK_0143	CDS	contig_1	+	164296	165294	999	333	OmpA family protein
ZNDK_0144	CDS	contig_1	+	165498	166055	558	186	conserved hypothetical protein
ZNDK_0145	CDS	contig_1	+	166221	166712	492	164	preprotein translocase subunit YajC
ZNDK_0146	CDS	contig_1	+	166709	168283	1575	525	preprotein translocase subunit SecD
ZNDK_0147	CDS	contig_1	+	168300	169403	1104	368	preprotein translocase subunit SecF
ZNDK_0148	CDS	contig_1	-	171238	169436	1803	601	elongation factor 4
ZNDK_0149	CDS	contig_1	-	171733	171332	402	134	F0F1 ATP synthase subunit epsilon
ZNDK_0150	CDS	contig_1	-	173158	171737	1422	474	F0F1 ATP synthase subunit beta
ZNDK_0151	CDS	contig_1	-	174056	173169	888	296	F0F1 ATP synthase subunit gamma
ZNDK_0152	CDS	contig_1	-	175591	174083	1509	503	F0F1 ATP synthase subunit alpha
ZNDK_0153	CDS	contig_1	-	176105	175596	510	170	F0F1 ATP synthase subunit delta
ZNDK_0154	CDS	contig_1	-	176705	176145	561	187	F0F1 ATP synthase subunit B
ZNDK_0155	CDS	contig_1	-	177169	176750	420	140	F0F1 ATP synthase subunit B'
ZNDK_0156	CDS	contig_1	-	178190	177348	843	281	tRNA threonylcarbamoyladenosine biosynthesis protein TsaB
ZNDK_0157	CDS	contig_1	-	179286	178195	1092	364	putative membrane-associated zinc metalloprotease
ZNDK_0158	CDS	contig_1	-	180634	179291	1344	448	1-deoxy-D-xylulose 5-phosphate reductoisomerase
ZNDK_0159	CDS	contig_1	-	181486	180662	825	275	phosphatidate cytidylyltransferase
ZNDK_0160	CDS	contig_1	-	182207	181476	732	244	undecaprenyl diphosphate synthase
ZNDK_0161	CDS	contig_1	-	182764	182204	561	187	ribosome recycling factor
ZNDK_0162	CDS	contig_1	-	183508	182798	711	237	uridylate kinase
ZNDK_0163	CDS	contig_1	-	184868	183837	1032	344	conserved hypothetical protein
ZNDK_0164	CDS	contig_1	-	186598	184865	1734	578	conserved hypothetical protein
ZNDK_0165	CDS	contig_1	-	187659	186595	1065	355	N-acetylneuraminate synthase
ZNDK_pg_09	pseudogene	contig_1	-	188195	187888	308	x	pseudogene of uncharacterized metal-dependent phosphoesterase
ZNDK_0166	CDS	contig_1	+	188377	188595	219	73	conserved hypothetical protein
ZNDK_0167	CDS	contig_1	-	189718	188597	1122	374	membrane-bound metal-dependent hydrolase
ZNDK_0168	CDS	contig_1	+	190044	190688	645	215	phosphatidylserine decarboxylase
ZNDK_0169	CDS	contig_1	+	190787	191542	756	252	CDP-diacylglycerol/serine O-phosphatidyltransferase
ZNDK_0170	CDS	contig_1	+	191573	193087	1515	505	2-isopropylmalate synthase
ZNDK_0171	CDS	contig_1	+	193121	194383	1263	421	3-isopropylmalate dehydratase large subunit
ZNDK_0172	CDS	contig_1	+	194414	194920	507	169	3-isopropylmalate dehydratase small subunit
ZNDK_0173	CDS	contig_1	+	194944	196032	1089	363	3-isopropylmalate dehydrogenase
ZNDK_0174	CDS	contig_1	+	196082	197359	1278	426	phosphoribosylaminoimidazolecarboxamide formyltransferase/IMP cyclohydrolase
ZNDK_0175	CDS	contig_1	+	197361	198785	1425	475	cobyrinic acid a,c-diamide synthase
ZNDK_0176	CDS	contig_1	+	198882	199748	867	289	shikimate dehydrogenase
ZNDK_0177	CDS	contig_1	-	200297	199758	540	180	ATP-dependent protease, peptidase subunit HslV
ZNDK_0178	CDS	contig_1	-	201703	200297	1407	469	M48 family peptidase
ZNDK_0179	CDS	contig_1	-	203155	201704	1452	484	Zn-dependent M48 family peptidase
ZNDK_0180	CDS	contig_1	-	203610	203182	429	143	cysteinyl-tRNA synthetase
ZNDK_0181	CDS	contig_1	-	204407	203643	765	255	ribose 5-phosphate isomerase B
ZNDK_0182	CDS	contig_1	-	206179	204404	1776	592	conserved hypothetical protein
ZNDK_0183	CDS	contig_1	-	207304	206180	1125	375	conserved hypothetical protein
ZNDK_0184	CDS	contig_1	+	207413	209809	2397	799	vitamin B12-dependent methionine synthase
ZNDK_0185	CDS	contig_1	+	209841	210305	465	155	Redoxin domain protein
ZNDK_0186	CDS	contig_1	+	210305	210814	510	170	amino-acid N-acetyltransferase
ZNDK_0187	CDS	contig_1	+	210900	211244	345	115	conserved hypothetical protein
ZNDK_0188	CDS	contig_1	+	211339	212043	705	235	demethylmenaquinone methyltransferase
ZNDK_0189	CDS	contig_1	+	212054	213361	1308	436	UDP-N-acetyl-D-galactosamine dehydrogenase
ZNDK_0190	CDS	contig_1	+	213367	214098	732	244	putative futalosine nucleosidase
ZNDK_0191	CDS	contig_1	+	214110	215069	960	320	octaprenyl-diphosphate synthase
ZNDK_0192	CDS	contig_1	+	215080	218073	2994	998	phosphoribosylformylglycinamidine synthase synthetase subunit
ZNDK_0193	CDS	contig_1	+	218196	219158	963	321	curved DNA-binding protein
ZNDK_0194	CDS	contig_1	+	219207	221810	2604	868	ATP-dependent chaperone protein ClpB
ZNDK_0195	CDS	contig_1	+	221854	223212	1359	453	bifunctional UDP-N-acetylglucosamine pyrophosphorylase / Glucosamine-1-phosphate N-acetyltransferase
ZNDK_0196	CDS	contig_1	-	224519	223251	1269	423	PaaK-like carboxylate-CoA ligase
ZNDK_0197	CDS	contig_1	-	226432	224585	1848	616	glutamine-fructose-6-phosphate transaminase (isomerizing)
ZNDK_0198	CDS	contig_1	-	227952	226453	1500	500	putative peptidyl-prolyl cis-trans isomerase D
ZNDK_0199	CDS	contig_2	-	2686	1280	1407	469	MATE family efflux transporter
ZNDK_0200	CDS	contig_2	-	3519	2689	831	277	1,4-dihydroxy-6-naphtoate synthase
ZNDK_0201	CDS	contig_2	+	3569	4693	1125	375	aminodeoxyfutalosine synthase
ZNDK_0202	CDS	contig_2	+	4690	5826	1137	379	cyclic dehypoxanthine futalosine synthase
ZNDK_tRNA_7	tRNA	contig_2	-	5878	5805	74	x	tRNA-Cys
ZNDK_tRNA_8	tRNA	contig_2	-	6005	5931	75	x	tRNA-Gly
ZNDK_0203	CDS	contig_2	-	7390	6413	978	326	DUF3644 domain-containing protein
ZNDK_0204	CDS	contig_2	-	10228	7430	2799	933	type III restriction-modification system subunit R
ZNDK_0205	CDS	contig_2	-	11488	10244	1245	415	type III restriction-modification system subunit S
ZNDK_0206	CDS	contig_2	-	13091	11490	1602	534	type III restriction-modification system subunit M
ZNDK_0207	CDS	contig_2	-	14093	13518	576	192	putative NAD(P)H-dependent FMN reductase
ZNDK_0208	CDS	contig_2	-	14694	14365	330	110	F0F1 ATP synthase subunit C
ZNDK_0209	CDS	contig_2	-	15473	14766	708	236	F0F1 ATP synthase subunit A
ZNDK_0210	CDS	contig_2	-	15944	15519	426	142	F0F1 ATP synthase subunit I'
ZNDK_0211	CDS	contig_2	-	16263	15982	282	94	F0F1 ATP synthase subunit I
ZNDK_0212	CDS	contig_2	-	17856	16852	1005	335	low-affinity inorganic phosphate transporter
ZNDK_0213	CDS	contig_2	-	18478	17849	630	210	putative Pit accesorry protein
ZNDK_0214	CDS	contig_2	+	18868	19263	396	132	conserved hypothetical protein
ZNDK_0215	CDS	contig_2	-	20517	19390	1128	376	molybdate transport system regulatory protein
ZNDK_0216	CDS	contig_2	-	22174	20525	1650	550	ribonuclease J
ZNDK_0217	CDS	contig_2	-	23602	22178	1425	475	outer membrane efflux protein TolC
ZNDK_0218	CDS	contig_2	-	25102	23825	1278	426	phenylacetate-coenzyme A ligase
ZNDK_0219	CDS	contig_2	-	25778	25359	420	140	hypothetical protein
ZNDK_0220	CDS	contig_2	-	28470	26128	2343	781	[NiFe] hydrogenase maturation protein HypF
ZNDK_0221	CDS	contig_2	-	29479	28496	984	328	conserved hypothetical protein
ZNDK_0222	CDS	contig_2	+	29636	30517	882	294	conserved hypothetical protein
ZNDK_0223	CDS	contig_2	+	30732	32063	1332	444	multifunctional CCA protein
ZNDK_0224	CDS	contig_2	-	33547	32105	1443	481	glycine dehydrogenase subunit 2
ZNDK_0225	CDS	contig_2	-	34863	33544	1320	440	glycine dehydrogenase subunit 1
ZNDK_0226	CDS	contig_2	-	35259	34876	384	128	glycine cleavage system H protein
ZNDK_0227	CDS	contig_2	-	36355	35273	1083	361	glycine cleavage system T protein
ZNDK_0228	CDS	contig_2	-	37335	36358	978	326	lipoyltransferase and lipoate-protein ligase
ZNDK_0229	CDS	contig_2	-	39844	37553	2292	764	aconitate hydratase A
ZNDK_0230	CDS	contig_2	-	40983	39844	1140	380	NADP-dependent isocitrate dehydrogenase
ZNDK_0231	CDS	contig_2	-	42828	40993	1836	612	citrate (Re)-synthase
ZNDK_0232	CDS	contig_2	-	43802	42936	867	289	dTDP-4-dehydrorhamnose reductase
ZNDK_0233	CDS	contig_2	+	44000	45316	1317	439	Zn-dependent M23 family peptidase
ZNDK_0234	CDS	contig_2	-	45658	45362	297	99	conserved hypothetical protein
ZNDK_pg_10	pseudogene	contig_2	-	46023	45856	168	x	pseudogene of sigma-54-dependent Fis family transcriptional regulator
ZNDK_0235	CDS	contig_2	+	46099	46530	432	144	hypothetical protein
ZNDK_0236	CDS	contig_2	+	46703	48286	1584	528	lysyl-tRNA synthetase
ZNDK_pg_11	pseudogene	contig_2	-	48496	48359	138	x	pseudogene of transposase
ZNDK_0237	CDS	contig_2	+	48618	49844	1227	409	lipoprotein releasing system transmembrane protein
ZNDK_0238	CDS	contig_2	+	49844	50575	732	244	lipoprotein releasing system ATP-binding protein
ZNDK_0239	CDS	contig_2	+	50596	53355	2760	920	outer membrane protein assembly complex, YaeT protein
ZNDK_0240	CDS	contig_2	+	56431	58668	2238	746	outer membrane autotransporter
ZNDK_0241	CDS	contig_2	+	58836	59687	852	284	NAD+ kinase
ZNDK_0242	CDS	contig_2	+	59706	61151	1446	482	glutamyl-tRNA(Gln) amidotransferase subunit B
ZNDK_0243	CDS	contig_2	-	61936	61160	777	259	uncharacterized metal-dependent phosphohydrolases
ZNDK_0244	CDS	contig_2	-	62535	62254	282	94	conserved hypothetical protein
ZNDK_0245	CDS	contig_2	+	62980	63426	447	149	cell division protein MraZ
ZNDK_0246	CDS	contig_2	+	63436	64419	984	328	16S rRNA (cytosine1402-N4)-methyltransferase
ZNDK_0247	CDS	contig_2	+	64416	64727	312	104	conserved hypothetical protein
ZNDK_0248	CDS	contig_2	+	64745	66850	2106	702	peptidoglycan glycosyltransferase FtsI
ZNDK_0249	CDS	contig_2	+	66853	68286	1434	478	UDP-N-acetylmuramoyl-L-alanyl-D-glutamate-2,6-diaminopimelate ligase
ZNDK_0250	CDS	contig_2	+	68277	69716	1440	480	UDP-N-acetylmuramoyl-tripeptide-D-alanyl-D-alanine ligase
ZNDK_0251	CDS	contig_2	+	69706	70782	1077	359	phospho-N-acetylmuramoyl-pentapeptide-transferase
ZNDK_0252	CDS	contig_2	+	70808	72100	1293	431	UDP-N-acetylmuramoyl-L-alanine-D-glutamate ligase
ZNDK_0253	CDS	contig_2	+	72097	73263	1167	389	cell division protein FtsW
ZNDK_0254	CDS	contig_2	+	73245	74309	1065	355	UDP-diphospho-muramoylpentapeptide beta-N- acetylglucosaminyltransferase
ZNDK_0255	CDS	contig_2	+	74343	75716	1374	458	UDP-N-acetylmuramate-L-alanine ligase
ZNDK_0256	CDS	contig_2	+	75709	76596	888	296	UDP-N-acetylmuramate dehydrogenase
ZNDK_0257	CDS	contig_2	+	76584	77468	885	295	cell division protein FtsQ
ZNDK_0258	CDS	contig_2	+	77476	78708	1233	411	cell division protein FtsA
ZNDK_0259	CDS	contig_2	+	78745	80013	1269	423	cell division protein FtsZ
ZNDK_0260	CDS	contig_2	-	83739	81928	1812	604	trehalose synthase-like protein
ZNDK_0261	CDS	contig_2	-	84553	83753	801	267	nucleoside triphosphate pyrophosphohydrolase
ZNDK_0262	CDS	contig_2	-	85064	84573	492	164	colicin V production family protein
ZNDK_0263	CDS	contig_2	+	85540	86349	810	270	flagellar synthesis regulatory protein
ZNDK_0264	CDS	contig_2	+	86447	87229	783	261	RNA polymerase sigma factor for flagellar operon FliA
ZNDK_0265	CDS	contig_2	+	87330	91541	4212	1404	2-hydroxyglutaryl-CoA dehydratase
ZNDK_0266	CDS	contig_2	-	93013	91595	1419	473	pyruvate kinase
ZNDK_tRNA_9	tRNA	contig_2	-	93111	93035	77	x	tRNA-Arg
ZNDK_0267	CDS	contig_2	-	93979	93212	768	256	tryptophan synthase subunit alpha
ZNDK_0268	CDS	contig_2	-	95153	93966	1188	396	tryptophan synthase subunit beta
ZNDK_0269	CDS	contig_2	-	95779	95150	630	210	N-(5'-phosphoribosyl)anthranilate isomerase
ZNDK_0270	CDS	contig_2	-	96585	95770	816	272	indole-3-glycerol phosphate synthase
ZNDK_0271	CDS	contig_2	-	98155	96575	1581	527	anthranilate synthase subunit beta/anthranilate phosphoribosyltransferase
ZNDK_0272	CDS	contig_2	-	99577	98159	1419	473	anthranilate synthase subunit alpha
ZNDK_tRNA_10	tRNA	contig_2	-	99867	99792	76	x	tRNA-Lys
ZNDK_0273	CDS	contig_2	+	100321	100593	273	x	conserved hypothetical protein
ZNDK_0274	CDS	contig_2	+	103606	104409	804	268	type III pantothenate kinase
ZNDK_0275	CDS	contig_2	+	104445	105746	1302	434	enolase
ZNDK_0276	CDS	contig_2	+	105749	106594	846	282	bifunctional methylenetetrahydrofolate dehydrogenase/ methenyltetrahydrofolate cyclohydrolase
ZNDK_0277	CDS	contig_2	+	106632	107705	1074	358	uncharacterized metal-containing alcohol dehydrogense family protein
ZNDK_0278	CDS	contig_2	+	107715	108908	1194	398	SpsC-like aminotransferase putatively involved in cell wall biogenesis
ZNDK_0279	CDS	contig_2	+	108930	110567	1638	546	SpsG-like glycosyltransferase putatively involved in cell wall biogenesis
ZNDK_0280	CDS	contig_2	+	110564	111256	693	231	SpsF-like glycosyltransferase putatively involved in cell wall biogenesis
ZNDK_pg_12	pseudogene	contig_2	+	112078	114469	2392	x	pseudogene of ATP-dependent endonuclease
ZNDK_0281	CDS	contig_2	+	114466	116406	1941	647	ATP-dependent helicase
ZNDK_0282	CDS	contig_2	+	116438	118408	1971	657	type III restriction-modification system subunit M
ZNDK_0283	CDS	contig_2	+	118512	121580	3069	1023	type III restriction-modification system subunit S
ZNDK_0284	CDS	contig_2	+	121655	122167	513	171	flavodoxin
ZNDK_0285	CDS	contig_2	+	122414	125329	2916	972	excinuclease ABC subunit A
ZNDK_0286	CDS	contig_2	-	127064	125370	1695	565	putative K+/H+ antiporter
ZNDK_pg_13	pseudogene	contig_2	-	127242	127083	160	x	pseudogene of 1,4-alpha-glucan-branching protein
ZNDK_0287	CDS	contig_2	-	128154	127258	897	299	hydroxy monocarboxylic acid anion dehydrogenase family protein
ZNDK_0288	CDS	contig_2	-	129501	128263	1239	413	HD superfamily hydrolase
ZNDK_0289	CDS	contig_2	-	132502	129485	3018	1006	hypothetical protein
ZNDK_0290	CDS	contig_2	-	133380	132574	807	269	hydroxymethylpyrimidine/phosphomethylpyrimidine kinase
ZNDK_0291	CDS	contig_2	-	134896	133460	1437	479	carbon starvation protein A
ZNDK_0292	CDS	contig_2	-	137673	135058	2616	872	Zn-dependent M16 family peptidase
ZNDK_0293	CDS	contig_2	-	138261	137869	393	131	30S ribosomal protein S9
ZNDK_0294	CDS	contig_2	-	138715	138281	435	145	50S ribosomal protein L13
ZNDK_0295	CDS	contig_2	+	138894	139655	762	254	sirohydrochlorin cobaltochelatase
ZNDK_0296	CDS	contig_2	+	139659	140411	753	251	16S/23S rRNA (cytidine-2'-O)-methyltransferase
ZNDK_0297	CDS	contig_2	-	140729	140436	294	98	conserved hypothetical protein
ZNDK_0298	CDS	contig_2	+	140801	142750	1950	650	DNA mismatch repair protein MutL
ZNDK_0299	CDS	contig_2	+	142752	143165	414	138	conserved hypothetical protein
ZNDK_0300	CDS	contig_2	-	144144	143410	735	245	conserved hypothetical protein
ZNDK_0301	CDS	contig_2	-	145047	144163	885	295	ornithine carbamoyltransferase
ZNDK_0302	CDS	contig_2	+	145364	146293	930	310	HrgA protein
ZNDK_0303	CDS	contig_2	+	146873	149308	2436	812	membrane-associated HD superfamily hydrolase
ZNDK_0304	CDS	contig_2	+	149344	149775	432	144	YbeY-like metal-dependent hydrolase
ZNDK_0305	CDS	contig_2	+	149784	150590	807	269	biotin-[acetyl-CoA-carboxylase] ligase
ZNDK_0306	CDS	contig_2	+	150580	154299	3720	1240	pyruvate carboxylase
ZNDK_0307	CDS	contig_2	+	154370	157945	3576	1192	phosphoenolpyruvate synthase
ZNDK_0308	CDS	contig_2	-	159173	158043	1131	377	carbamoyl phosphate synthase small subunit
ZNDK_pg_14	pseudogene	contig_2	-	162417	159177	3241	x	pseudogene of carbamoyl-phosphate synthase large subunit
ZNDK_0309	CDS	contig_2	-	163025	162429	597	199	conserved hypothetical protein
ZNDK_0310	CDS	contig_2	-	164330	163032	1299	433	PaaK-like carboxylate-CoA ligase
ZNDK_0311	CDS	contig_2	+	164491	165510	1020	340	FMN-dependent alpha-hydroxy acid dehydrogenase
ZNDK_0312	CDS	contig_2	+	165658	166758	1101	367	ribosome-binding ATPase YchF
ZNDK_pg_15	pseudogene	contig_2	-	167260	167009	252	x	pseudogene of MBL fold metallo-hydrolase
ZNDK_tRNA_11	tRNA	contig_2	+	167714	167800	87	x	tRNA-Leu
ZNDK_0313	CDS	contig_2	+	168030	168248	219	73	translation initiation factor IF-1
ZNDK_0314	CDS	contig_2	-	168640	168233	408	136	phosphatidylglycerophosphatase A
ZNDK_0315	CDS	contig_3	-	812	3	810	270	phosphoadenosine phosphosulfate reductase
ZNDK_0316	CDS	contig_3	-	2522	816	1707	569	hypothetical protein
ZNDK_0317	CDS	contig_3	+	2660	6160	3501	1167	DNA polymerase III subunit alpha
ZNDK_0318	CDS	contig_3	+	6326	6739	414	138	6-pyruvoyltetrahydropterin/6-carboxytetrahydropterin synthase
ZNDK_0319	CDS	contig_3	+	7033	8364	1332	444	DNA repair exonuclease
ZNDK_0320	CDS	contig_3	+	8401	10995	2595	865	conserved hypothetical protein
ZNDK_pg_16	pseudogene	contig_3	+	11124	11861	738	x	pseudogene of FeS-binding protein
ZNDK_0321	CDS	contig_3	+	11846	13075	1230	410	conserved hypothetical protein
ZNDK_0322	CDS	contig_3	-	13783	13007	777	259	hypothetical protein
ZNDK_0323	CDS	contig_3	-	14603	13872	732	244	conserved hypothetical protein
ZNDK_0324	CDS	contig_3	-	15829	14585	1245	415	phosphopantothenoylcysteine decarboxylase/phosphopantothenate-cysteine ligase
ZNDK_0325	CDS	contig_3	+	15893	17014	1122	374	ABC transporter permease
ZNDK_0326	CDS	contig_3	+	17016	17804	789	263	ABC transporter ATP-binding protein
ZNDK_0327	CDS	contig_3	+	17801	18766	966	322	ABC transporter substrate-binding protein
ZNDK_0328	CDS	contig_3	+	18766	19359	594	198	conserved membrane protein
ZNDK_pg_17	pseudogene	contig_3	-	20276	19478	799	x	pseudogene of MFS transporter
ZNDK_0329	CDS	contig_3	+	20473	20862	390	130	Ros/MucR family transcriptional regulator
ZNDK_0330	CDS	contig_3	-	21601	20978	624	208	NADPH-dependent FMN reductase
ZNDK_0331	CDS	contig_3	+	21988	23367	1380	460	NtrC/AtoC/ZraR-like transcriptional regulator
ZNDK_0332	CDS	contig_3	-	24448	23354	1095	365	tRNA(5-methylaminomethyl-2-thiouridylate) methyltransferase
ZNDK_0333	CDS	contig_3	-	25129	24473	657	219	outer membrane lipoprotein carrier protein LolA
ZNDK_0334	CDS	contig_3	-	27364	25142	2223	741	chromosome segregation ATPase FtsK
ZNDK_0335	CDS	contig_3	-	27973	27416	558	186	translation elongation factor P
ZNDK_0336	CDS	contig_3	+	28058	28690	633	211	ribosome biogenesis GTP-binding protein
ZNDK_0337	CDS	contig_3	-	29437	28706	732	244	outer membrane assembly lipoprotein BamD
ZNDK_0338	CDS	contig_3	-	30356	29430	927	309	NADPH-dependent thioredoxin reductase
ZNDK_0339	CDS	contig_3	-	30676	30353	324	108	thioredoxin
ZNDK_0340	CDS	contig_3	+	30954	32627	1674	558	glutaminyl-tRNA synthetase
ZNDK_0341	CDS	contig_3	+	32635	34317	1683	561	dihydroxy-acid dehydratase
ZNDK_0342	CDS	contig_3	+	34362	34670	309	103	putative endonuclease
ZNDK_0343	CDS	contig_3	+	34727	35251	525	175	conserved hypothetical protein
ZNDK_0344	CDS	contig_3	+	35324	35515	192	64	conserved hypothetical prtotein
ZNDK_0345	CDS	contig_3	-	35989	35561	429	143	Cd(II)/Pb(II)-responsive transcriptional regulator
ZNDK_0346	CDS	contig_3	+	36045	38018	1974	658	heavy metal translocating P-type ATPase
ZNDK_0347	CDS	contig_3	-	38797	38096	702	234	conserved hypothetical protein
ZNDK_0348	CDS	contig_3	-	40005	38827	1179	393	quinone-modifying oxidoreductase transmembrane subunit C
ZNDK_0349	CDS	contig_3	-	42304	40019	2286	762	quinone-modifying oxidoreductase subunit B
ZNDK_0350	CDS	contig_3	-	43544	42294	1251	417	quinone-modifying oxidoreductase subunit A
ZNDK_0351	CDS	contig_3	-	45649	43661	1989	663	adenylylsulfate reductase, subunit A
ZNDK_0352	CDS	contig_3	-	46151	45678	474	158	adenylylsulfate reductase, subunit B
ZNDK_0353	CDS	contig_3	+	46435	48099	1665	555	conserved hypothetical protein
ZNDK_0354	CDS	contig_3	+	50044	51282	1239	413	DNA methyltransferase
ZNDK_0355	CDS	contig_3	-	53431	52397	1035	345	tRNA(Ile)-lysidine synthetase
ZNDK_0356	CDS	contig_3	-	53774	53439	336	112	hypothetical protein
ZNDK_0357	CDS	contig_3	-	55059	53755	1305	435	glutamyl-tRNA reductase
ZNDK_0358	CDS	contig_3	-	55894	55061	834	278	cytochrome c assembly protein
ZNDK_0359	CDS	contig_3	-	56558	55881	678	226	siroheme synthase
ZNDK_0360	CDS	contig_3	+	56785	57636	852	284	pantoate--beta-alanine ligase
ZNDK_0361	CDS	contig_3	+	57647	58819	1173	391	S-adenosylmethionine synthase
ZNDK_0362	CDS	contig_3	+	58846	59916	1071	357	chorismate synthase
ZNDK_0363	CDS	contig_3	+	59904	62096	2193	731	RecD-like DNA helicase
ZNDK_0364	CDS	contig_3	+	62135	62578	444	148	3-dehydroquinate dehydratase
ZNDK_pg_18	pseudogene	contig_3	-	62738	62604	135	x	pseudogene of phenylacetate--CoA ligase
ZNDK_0365	CDS	contig_3	-	64508	62790	1719	573	30S ribosomal protein S1
ZNDK_0366	CDS	contig_3	+	64663	65748	1086	362	conserved hypothetical protein
ZNDK_0367	CDS	contig_3	-	68663	65799	2865	955	AddB-like putative DNA repair protein
ZNDK_0368	CDS	contig_3	-	71356	68660	2697	899	AddA-like putative DNA repair protein
ZNDK_0369	CDS	contig_3	-	72665	71361	1305	435	diphosphate-fructose-6-phosphate 1-phosphotransferase
ZNDK_pg_19	pseudogene	contig_3	-	73854	72801	1054	x	pseudogene of hypothetical protein
ZNDK_tRNA_12	tRNA	contig_3	-	74166	74090	77	x	tRNA-Pro
ZNDK_0370	CDS	contig_3	+	74438	75154	717	239	pseudouridine synthase
ZNDK_0371	CDS	contig_3	-	76815	75175	1641	547	phosphoglucomutase
ZNDK_0372	CDS	contig_3	-	78269	76842	1428	476	periplasmic peptidase Do
ZNDK_0373	CDS	contig_3	-	79449	78598	852	284	Mg-dependent DNase
ZNDK_pg_20	pseudogene	contig_3	+	79522	80354	833	x	pseudogene of acetylglutamate kinase
ZNDK_0374	CDS	contig_3	-	80984	80367	618	206	metal dependent phosphohydrolase
ZNDK_0375	CDS	contig_3	-	81558	81139	420	140	transcriptional regulator
ZNDK_0376	CDS	contig_3	+	81700	83979	2280	760	copper-exporting ATPase
ZNDK_0377	CDS	contig_3	+	84243	87128	2886	962	DNA helicase
ZNDK_0378	CDS	contig_3	+	87130	87681	552	184	hypothetical protein
ZNDK_0379	CDS	contig_3	+	88013	90004	1992	664	hypothetical protein
ZNDK_0380	CDS	contig_3	+	90007	91869	1863	621	type III restriction-modification system subunit M
ZNDK_0381	CDS	contig_3	+	91869	94523	2655	885	type III restriction-modification system subunit R
ZNDK_0382	CDS	contig_3	+	94746	94928	183	61	50S ribosomal protein L32
ZNDK_0383	CDS	contig_3	+	94928	95962	1035	345	Acyl-[acyl-carrier-protein]-phosphate acyltransferase
ZNDK_0384	CDS	contig_3	+	95981	96973	993	331	3-oxoacyl-[acyl-carrier-protein] synthase 3
ZNDK_0385	CDS	contig_3	+	97062	97832	771	257	3-oxoacyl-[acyl-carrier-protein] reductase
ZNDK_0386	CDS	contig_3	+	97888	98124	237	79	acyl carrier protein
ZNDK_0387	CDS	contig_3	+	98215	99462	1248	416	3-oxoacyl-[acyl-carrier-protein] synthase 2
ZNDK_0388	CDS	contig_3	+	99501	100739	1239	413	serine hydroxymethyltransferase
ZNDK_0389	CDS	contig_3	+	100757	101236	480	160	CMP/dCMP deaminase
ZNDK_0390	CDS	contig_3	+	101229	102398	1170	390	riboflavin biosynthesis protein RibD
ZNDK_0391	CDS	contig_3	+	102413	103057	645	215	riboflavin synthase
ZNDK_0392	CDS	contig_3	+	103067	103540	474	158	6,7-dimethyl-8-ribityllumazine synthase
ZNDK_0393	CDS	contig_3	+	103547	103999	453	151	transcription antitermination factor NusB
ZNDK_0394	CDS	contig_3	-	105255	104041	1215	405	glycosyl transferase, group 1
ZNDK_0395	CDS	contig_3	-	107192	106761	432	144	50S ribosomal protein L17
ZNDK_0396	CDS	contig_3	-	108222	107182	1041	347	DNA-directed RNA polymerase subunit alpha
ZNDK_0397	CDS	contig_3	-	108860	108234	627	209	30S ribosomal protein S4
ZNDK_0398	CDS	contig_3	-	109280	108891	390	130	30S ribosomal protein S11
ZNDK_0399	CDS	contig_3	-	109688	109323	366	122	30S ribosomal protein S13
ZNDK_0400	CDS	contig_3	-	109813	109700	114	38	50S ribosomal protein L36
ZNDK_0401	CDS	contig_3	-	110687	109872	816	272	methionine aminopeptidase
ZNDK_0402	CDS	contig_3	-	112020	110707	1314	438	preprotein translocase subunit SecY
ZNDK_0403	CDS	contig_3	-	112531	112067	465	155	50S ribosomal protein L15
ZNDK_0404	CDS	contig_3	-	112739	112563	177	59	50S ribosomal protein L30
ZNDK_0405	CDS	contig_3	-	113254	112742	513	171	30S ribosomal protein S5
ZNDK_0406	CDS	contig_3	-	113615	113256	360	120	50S ribosomal protein L18
ZNDK_0407	CDS	contig_3	-	114164	113625	540	180	50S ribosomal protein L6
ZNDK_0408	CDS	contig_3	-	114555	114175	381	127	30S ribosomal protein S8
ZNDK_0409	CDS	contig_3	-	114837	114652	186	62	30S ribosomal protein S14
ZNDK_0410	CDS	contig_3	-	115412	114873	540	180	50S ribosomal protein L5
ZNDK_0411	CDS	contig_3	-	115754	115422	333	111	50S ribosomal protein L24
ZNDK_0412	CDS	contig_3	-	116132	115764	369	123	50S ribosomal protein L14
ZNDK_0413	CDS	contig_3	-	116408	116142	267	89	30S ribosomal protein S17
ZNDK_0414	CDS	contig_3	-	116641	116405	237	79	50S ribosomal protein L29
ZNDK_0415	CDS	contig_3	-	117056	116643	414	138	50S ribosomal protein L16
ZNDK_0416	CDS	contig_3	-	117697	117056	642	214	30S ribosomal protein S3
ZNDK_0417	CDS	contig_3	-	118038	117700	339	113	50S ribosomal protein L22
ZNDK_0418	CDS	contig_3	-	118332	118048	285	95	30S ribosomal protein S19
ZNDK_0419	CDS	contig_3	-	119172	118342	831	277	50S ribosomal protein L2
ZNDK_0420	CDS	contig_3	-	119465	119175	291	97	50S ribosomal protein L23
ZNDK_0421	CDS	contig_3	-	120098	119466	633	211	50S ribosomal protein L4
ZNDK_0422	CDS	contig_3	-	120738	120109	630	210	50S ribosomal protein L3
ZNDK_0423	CDS	contig_3	-	121070	120753	318	106	30S ribosomal protein S10
ZNDK_0424	CDS	contig_3	-	122557	121247	1311	437	signal recognition particle-docking protein FtsY
ZNDK_0425	CDS	contig_3	-	123072	122575	498	166	preQ1 synthase
ZNDK_0426	CDS	contig_3	+	123177	123974	798	266	MogA/MoaB family molybdenum cofactor biosynthesis protein
ZNDK_0427	CDS	contig_3	+	123982	124845	864	288	4-hydroxybenzoate polyprenyltransferase
ZNDK_pg_21	pseudogene	contig_3	+	124887	125093	207	x	pseudogene of hypothetical protein
ZNDK_tRNA_13	tRNA	contig_3	+	125179	125254	76	x	tRNA-Thr
ZNDK_tRNA_14	tRNA	contig_3	-	125495	125419	77	x	tRNA-Asp
ZNDK_0428	CDS	contig_3	-	127007	125622	1386	462	tRNA-i(6)A37 methylthiotransferase MiaB
ZNDK_pg_22	pseudogene	contig_3	-	127159	127034	126	x	pseudogene of conserved hypothetical protein
ZNDK_0429	CDS	contig_3	-	127682	127164	519	173	conserved hypothetical protein
ZNDK_0430	CDS	contig_3	+	127906	129270	1365	455	asparaginyl-tRNA synthetase
ZNDK_0431	CDS	contig_3	+	129285	130343	1059	353	aspartate-semialdehyde dehydrogenase
ZNDK_0432	CDS	contig_3	+	130371	131567	1197	399	glycosyl transferase, group 1
ZNDK_0433	CDS	contig_3	+	131616	132110	495	165	molybdenum cofactor biosynthesis protein MoaC
ZNDK_0434	CDS	contig_3	+	132107	132871	765	255	prolipoprotein diacylglyceryl transferase
ZNDK_tRNA_15	tRNA	contig_3	+	132973	133049	77	x	tRNA-Arg
ZNDK_0435	CDS	contig_3	+	133115	134395	1281	427	diaminopimelate decarboxylase
ZNDK_0436	CDS	contig_3	+	134428	135792	1365	455	MATE family efflux pump
ZNDK_0437	CDS	contig_3	-	136203	135787	417	139	FKBP-type peptidyl-prolyl cis-trans isomerase SlyD
ZNDK_0438	CDS	contig_3	-	137788	136262	1527	509	magnesium chelatase family protein
ZNDK_0439	CDS	contig_3	-	138404	137802	603	201	signal peptidase I
ZNDK_0440	CDS	contig_3	-	139595	138543	1053	351	uncharacterized lipoprotein
ZNDK_0441	CDS	contig_3	-	141418	139595	1824	608	uncharacterized GTPase TypA/BipA
ZNDK_0442	CDS	contig_3	+	141693	143111	1419	473	acetyl-CoA carboxylase biotin carboxylase subunit
ZNDK_0443	CDS	contig_3	+	143169	145418	2250	750	acetyl-CoA carboxylase carboxyltransferase subunit alpha/beta
ZNDK_0444	CDS	contig_3	+	145425	146078	654	218	biotin-carboxy-carrier-protein
ZNDK_pg_23	pseudogene	contig_3	-	147082	146747	336	x	pseudogene of Fe3+-complex ABC transporter permease
ZNDK_0445	CDS	contig_3	-	147831	147100	732	244	protein of unknown function DUF152
ZNDK_0446	CDS	contig_3	-	148442	147822	621	207	5-formyltetrahydrofolate cyclo-ligase
ZNDK_0447	CDS	contig_3	-	151129	148457	2673	891	DNA polymerase I
ZNDK_0448	CDS	contig_3	+	151232	151708	477	159	HIT family hydrolase
ZNDK_0449	CDS	contig_3	+	151748	152170	423	141	conserved hypothetical protein
ZNDK_0450	CDS	contig_3	+	152272	154971	2700	900	DNA mismatch repair protein MutS
ZNDK_0451	CDS	contig_3	+	154986	155381	396	132	conserved hypothetical protein
ZNDK_0452	CDS	contig_3	-	157521	155617	1905	635	1-deoxy-D-xylulose-5-phosphate synthase
ZNDK_0453	CDS	contig_3	-	158416	157523	894	298	farnesyl-diphosphate synthase
ZNDK_0454	CDS	contig_3	-	158636	158421	216	72	exodeoxyribonuclease VII small subunit
ZNDK_0455	CDS	contig_3	-	159915	158650	1266	422	exodeoxyribonuclease VII large subunit
ZNDK_0456	CDS	contig_3	-	161193	159916	1278	426	prolyl-tRNA synthetase
ZNDK_0457	CDS	contig_3	+	161666	162835	1170	390	aspartate aminotransferase
ZNDK_0458	CDS	contig_3	+	162998	163846	849	283	50S ribosomal protein L11 methyltransferase
ZNDK_0459	CDS	contig_3	-	165224	163926	1299	433	transcription termination factor Rho
ZNDK_0460	CDS	contig_3	-	165947	165384	564	188	putative rRNA transcriptional regulator CarD
ZNDK_0461	CDS	contig_3	-	166743	166126	618	206	aminoacyl-tRNA hydrolase
ZNDK_0462	CDS	contig_3	-	167507	166902	606	202	50S ribosomal protein L25
ZNDK_0463	CDS	contig_3	-	168471	167524	948	316	ribose-phosphate pyrophosphokinase
ZNDK_tRNA_16	tRNA	contig_3	-	168557	168483	75	x	tRNA-Gln
ZNDK_0464	CDS	contig_3	-	169466	168603	864	288	4-diphosphocytidyl-2-C-methyl-D-erythritol kinase
ZNDK_0465	CDS	contig_3	-	171901	169463	2439	813	ATP-dependent protease La homolog
ZNDK_0466	CDS	contig_3	-	172850	171918	933	311	porphobilinogen deaminase
ZNDK_0467	CDS	contig_3	-	173114	172878	237	79	FmdB family regulatory protein
ZNDK_0468	CDS	contig_4	+	2	613	612	204	SNF2/helicase domain-containing protein
ZNDK_0469	CDS	contig_4	+	1112	2170	1059	353	phosphoribosyl-aminoimidazole synthetase
ZNDK_0470	CDS	contig_4	-	3053	2253	801	267	HAD family hydrolase
ZNDK_0471	CDS	contig_4	-	4351	3065	1287	429	TRAP transporter large permease
ZNDK_0472	CDS	contig_4	-	4929	4354	576	192	TRAP transporter small permease
ZNDK_0473	CDS	contig_4	-	5989	4994	996	332	TRAP transporter substrate-binding protein
ZNDK_0474	CDS	contig_4	+	6227	7834	1608	536	anaerobic glycerol-3-phosphate dehydrogenase subunit A
ZNDK_0475	CDS	contig_4	+	7821	9077	1257	419	anaerobic glycerol-3-phosphate dehydrogenase subunit B
ZNDK_0476	CDS	contig_4	+	9088	10302	1215	405	anaerobic glycerol-3-phosphate dehydrogenase subunit C
ZNDK_0477	CDS	contig_4	+	10596	14729	4134	1378	DNA-directed RNA polymerase subunit beta
ZNDK_0478	CDS	contig_4	+	14770	18933	4164	1388	DNA-directed RNA polymerase subunit beta'
ZNDK_0479	CDS	contig_4	+	19136	19945	810	270	exodeoxyribonuclease III
ZNDK_0480	CDS	contig_4	-	20673	20047	627	209	conserved hypothetical protein
ZNDK_0481	CDS	contig_4	-	21026	20673	354	118	conserved hypothetical protein
ZNDK_0482	CDS	contig_4	-	21697	21032	666	222	conserved hypothetical protein
ZNDK_0483	CDS	contig_4	-	21996	21808	189	63	4Fe-4S ferredoxin
ZNDK_0484	CDS	contig_4	+	22273	23262	990	330	oligopeptide/dipeptide ABC transporter ATP-binding protein
ZNDK_0485	CDS	contig_4	-	26115	23422	2694	898	type III restriction-modification system subunit R
ZNDK_0486	CDS	contig_4	-	27348	26206	1143	381	cell filamentation protein Fic
ZNDK_0487	CDS	contig_4	-	29507	27345	2163	721	type III restriction-modification system subunit M
ZNDK_0488	CDS	contig_4	-	29778	29563	216	72	conserved hypothetical protein
ZNDK_0489	CDS	contig_4	-	32461	29756	2706	902	putative Fe-S oxidoreductase
ZNDK_0490	CDS	contig_4	-	32860	32519	342	114	conserved hypothetical protein
ZNDK_0491	CDS	contig_4	+	32967	33683	717	239	ribonuclease III
ZNDK_0492	CDS	contig_4	+	33979	35091	1113	371	hypothetical protein
ZNDK_0493	CDS	contig_4	+	35484	35891	408	136	cytochrome c-type biogenesis protein, heme chaperon CcmE
ZNDK_0494	CDS	contig_4	+	35918	37918	2001	667	cytochrome c-type biogenesis protein, assembly protein CcmF
ZNDK_0495	CDS	contig_4	+	37939	38613	675	225	cytochrome c-type biogenesis protein, heme ABC exporter ATP-binding protein CcmA
ZNDK_0496	CDS	contig_4	+	38601	39278	678	226	cytochrome c-type biogenesis protein, heme ABC exporter transmembrane protein CcmB
ZNDK_0497	CDS	contig_4	+	39278	39952	675	225	cytochrome c-type biogenesis protein, heme ABC exporter transmembrane protein CcmC
ZNDK_0498	CDS	contig_4	+	40997	42982	1986	662	putative signal taransduction histidine kinase
ZNDK_0499	CDS	contig_4	+	43021	44409	1389	463	cardiolipin synthase
ZNDK_tRNA_17	tRNA	contig_4	-	44577	44483	95	x	tRNA-Ser
ZNDK_0500	CDS	contig_4	-	45315	44635	681	227	nicotinate-nucleotide adenylyltransferase
ZNDK_0501	CDS	contig_4	-	46575	45316	1260	420	gamma-glutamyl phosphate reductase
ZNDK_0502	CDS	contig_4	+	46678	47370	693	231	conserved hypothetical protein
ZNDK_0503	CDS	contig_4	+	47387	49219	1833	611	indolepyruvate ferredoxin oxidoreductase subunit alpha
ZNDK_0504	CDS	contig_4	+	49213	49827	615	205	indolepyruvate ferredoxin oxidoreductase subunit beta
ZNDK_0505	CDS	contig_4	+	49968	52112	2145	715	anaerobic ribonucleoside-triphosphate reductase
ZNDK_0506	CDS	contig_4	+	52143	52832	690	230	anaerobic ribonucleoside-triphosphate reductase activating protein
ZNDK_0507	CDS	contig_4	+	52992	53426	435	145	MOSC domain-containing molybdenum cofactor biosynthesis protein
ZNDK_0508	CDS	contig_4	-	54625	53453	1173	391	major facilitator superfamily protein
ZNDK_0509	CDS	contig_4	+	54861	55166	306	102	conserved hypothetical protein
ZNDK_0510	CDS	contig_4	+	55184	56242	1059	353	conserved hypothetical protein
ZNDK_0511	CDS	contig_4	+	56256	56843	588	196	conserved hypothetical protein
ZNDK_0512	CDS	contig_4	+	56921	57238	318	106	conserved hypothetical protein
ZNDK_0513	CDS	contig_4	+	57245	58114	870	290	conserved hypothetical protein
ZNDK_0514	CDS	contig_4	+	58116	59459	1344	448	glucose-6-phosphate isomerase
ZNDK_0515	CDS	contig_4	+	59486	60931	1446	482	ZraS/AtoS/NtrY family regulatory prtotein
ZNDK_0516	CDS	contig_4	+	61012	61821	810	270	phosphoribosylformylglycinamidine synthase glutamine amidotransferase subunit
ZNDK_0517	CDS	contig_4	+	61838	62638	801	267	conserved hypothetical protein
ZNDK_0518	CDS	contig_4	+	62657	63403	747	249	conserved hypothetical protein
ZNDK_RNA_1	RNA	contig_4	+	63421	63804	384	x	ribonuclease P RNA component
ZNDK_0519	CDS	contig_4	+	63874	65091	1218	406	bifunctional 2-C-methyl-D-erythritol 4-phosphate cytidylyltransferase/ 2-C-methyl-D-erythritol 2,4-cyclodiphosphate synthase
ZNDK_pg_24	pseudogene	contig_4	+	65324	65491	168	x	pseudogene of transcriptional regulator
ZNDK_0520	CDS	contig_4	+	65529	66035	507	169	hypothetical protein
ZNDK_0521	CDS	contig_4	+	66035	66820	786	262	DUF1819 domain-containing protein
ZNDK_0522	CDS	contig_4	+	66801	67373	573	191	DUF1788 domain-containing protein
ZNDK_0523	CDS	contig_4	+	67387	71016	3630	1210	BREX system P-loop protein
ZNDK_0524	CDS	contig_4	+	71019	75323	4305	1435	BREX-1 system adenine-specific DNA-methyltransferase
ZNDK_0525	CDS	contig_4	+	75344	76360	1017	339	ATP-binding protein
ZNDK_0526	CDS	contig_4	+	76360	76899	540	180	hypothetical protein
ZNDK_0527	CDS	contig_4	+	76936	79461	2526	842	alkaline phosphatase
ZNDK_0528	CDS	contig_4	+	79464	81590	2127	709	BREX system Lon protease-like protein
ZNDK_pg_25	pseudogene	contig_4	-	85388	82450	2939	x	pseudogene of type I restriction-modification system subunit R
ZNDK_tRNA_18	tRNA	contig_4	-	87001	86926	76	x	tRNA-Val
ZNDK_pg_26	pseudogene	contig_5	-	1738	1616	123	x	pseudogene of cell division protein Fic
ZNDK_0529	CDS	contig_5	-	2539	1976	564	188	hypothetical protein
ZNDK_0530	CDS	contig_5	-	3420	2761	660	220	cytidylate kinase
ZNDK_0531	CDS	contig_5	-	4538	3417	1122	374	histidinol-phosphate aminotransferase
ZNDK_0532	CDS	contig_5	-	4992	4549	444	148	universal stress protein
ZNDK_0533	CDS	contig_5	-	6078	5206	873	291	tRNA (adenine(57)-N(1)/adenine(58)-N(1))-methyltransferase
ZNDK_0534	CDS	contig_5	+	6210	7319	1110	370	conserved hypothetical protein
ZNDK_0535	CDS	contig_5	+	7323	8141	819	273	D-Ala-D-Ala carboxypeptidase
ZNDK_pg_27	pseudogene	contig_5	-	8282	8144	139	x	pseudogene of chemotaxis protein CheZ
ZNDK_0536	CDS	contig_5	+	8391	10112	1722	574	hypothetical protein
ZNDK_0537	CDS	contig_5	-	12715	10427	2289	763	glutamate synthase (NADPH-GOGAT) subunit 3
ZNDK_0538	CDS	contig_5	-	14382	12751	1632	544	glutamate synthase (NADPH-GOGAT) subunit 2
ZNDK_0539	CDS	contig_5	-	15443	14370	1074	358	glutamate synthase (NADPH-GOGAT) subunit 1
ZNDK_0540	CDS	contig_5	+	15631	17250	1620	540	alpha-isopropylmalate/homocitrate synthase family transferase
ZNDK_0541	CDS	contig_5	+	17413	18405	993	331	substrate-binding protein
ZNDK_0542	CDS	contig_5	+	18423	19514	1092	364	Fe(3+) ions import ATP-binding protein
ZNDK_0543	CDS	contig_5	+	19511	21211	1701	567	Fe(3+) ions transporter permease
ZNDK_0544	CDS	contig_5	+	21224	22276	1053	351	Fe(3+) ions import ATP-binding protein
ZNDK_0545	CDS	contig_5	+	22321	25431	3111	1037	multidrug transporter subunit MdtC
ZNDK_tRNA_19	tRNA	contig_5	-	25685	25608	78	x	tRNA-Pro
ZNDK_0546	CDS	contig_5	-	26478	26155	324	108	hypothetical protein
ZNDK_pg_28	pseudogene	contig_5	+	26835	26939	105	x	pseudogene of transposase
ZNDK_0547	CDS	contig_5	-	27629	26955	675	225	phosphoribosylglycinamide formyltransferase
ZNDK_0548	CDS	contig_5	-	29168	27654	1515	505	uroporphyrinogen III methyltransferase / synthase
ZNDK_0549	CDS	contig_5	-	30700	29189	1512	504	M17 family cytosolic leucyl aminopeptidase
ZNDK_0550	CDS	contig_5	-	33273	30820	2454	818	DNA internalization-related competence protein ComEC/Rec2
ZNDK_0551	CDS	contig_5	-	33782	33333	450	150	SsrA-binding protein
ZNDK_0552	CDS	contig_5	-	34129	33779	351	117	phosphotransferase
ZNDK_0553	CDS	contig_5	+	34488	35939	1452	484	inosine-5'-monophosphate dehydrogenase
ZNDK_0554	CDS	contig_5	+	35952	37493	1542	514	GMP synthase
ZNDK_0555	CDS	contig_5	+	37496	37837	342	114	Sec-independent protein translocase protein TatB
ZNDK_0556	CDS	contig_5	+	37834	38715	882	294	Sec-independent protein translocase protein TatC
ZNDK_0557	CDS	contig_5	+	38712	39305	594	198	imidazoleglycerol-phosphate dehydratase
ZNDK_0558	CDS	contig_5	+	39305	39961	657	219	conserved hypothetical protein
ZNDK_0559	CDS	contig_5	+	39958	40689	732	244	phosphoribosylformimino-5-aminoimidazole carboxamide ribotide isomerase
ZNDK_0560	CDS	contig_5	-	43163	40725	2439	813	ATP-dependent Lon protease
ZNDK_0561	CDS	contig_5	-	44475	43189	1287	429	ATP-dependent Clp protease ATP-binding subunit
ZNDK_0562	CDS	contig_5	-	45091	44483	609	203	ATP-dependent Clp protease proteolytic subunit
ZNDK_0563	CDS	contig_5	-	46466	45126	1341	447	trigger factor
ZNDK_0564	CDS	contig_5	+	46614	48008	1395	465	putative cell wall-associated hydrolases
ZNDK_0565	CDS	contig_5	+	48005	49567	1563	521	23S rRNA pseudouridine synthase D/dephospho-CoA kinase
ZNDK_0566	CDS	contig_5	+	49573	50496	924	308	pseudouridine synthase
ZNDK_0567	CDS	contig_5	+	50507	51877	1371	457	GTPase EngA
ZNDK_tRNA_20	tRNA	contig_5	+	51984	52059	76	x	tRNA-Thr
ZNDK_0568	CDS	contig_5	+	52191	52475	285	95	hypothetical protein
ZNDK_0569	CDS	contig_5	-	53706	52867	840	280	hypothetical protein
ZNDK_0570	CDS	contig_5	-	57286	56315	972	324	cation diffusion facilitator family transporter
ZNDK_0571	CDS	contig_5	-	58323	57697	627	209	MarR family transcriptional regulator
ZNDK_tRNA_21	tRNA	contig_5	+	59369	59439	71	x	tRNA-Thr
ZNDK_0572	CDS	contig_5	-	60024	59584	441	147	Rrf2 family transcriptional regulator
ZNDK_0573	CDS	contig_5	+	60196	61494	1299	433	O-acetylhomoserine/O-acetylserine sulfhydrylase
ZNDK_0574	CDS	contig_5	-	62926	61712	1215	405	acetate kinase
ZNDK_0575	CDS	contig_5	-	64649	62937	1713	571	phosphate acetyltransferase
ZNDK_0576	CDS	contig_5	-	68311	64769	3543	1181	pyruvate flavodoxin oxidoreductase
ZNDK_0577	CDS	contig_5	+	68670	69596	927	309	fructose-1,6-bisphosphate aldolase
ZNDK_0578	CDS	contig_5	-	70136	69648	489	163	transcription elongation factor GreA
ZNDK_0579	CDS	contig_5	+	70393	71370	978	326	conserved hypothetical protein
ZNDK_0580	CDS	contig_5	-	71829	71473	357	119	fumarate reductase subunit D
ZNDK_0581	CDS	contig_5	-	72218	71841	378	126	fumarate reductase subunit C
ZNDK_0582	CDS	contig_5	-	72967	72218	750	250	fumarate reductase subunit B
ZNDK_0583	CDS	contig_5	-	74755	72980	1776	592	fumarate reductase flavoprotein subunit A
ZNDK_0584	CDS	contig_5	+	75026	75982	957	319	LysR family transcriptional regulator
ZNDK_0585	CDS	contig_5	+	76035	76880	846	282	fumarate hydratase, alpha subunit
ZNDK_0586	CDS	contig_5	+	76891	77451	561	187	fumarate hydratase, beta subunit
ZNDK_0587	CDS	contig_5	+	77518	78963	1446	482	putative sodium:sulfate symporter
ZNDK_0588	CDS	contig_5	-	79477	79079	399	133	outer membrane autotransporter
ZNDK_0589	CDS	contig_6	+	2	1279	1278	426	putative tRNA (guanine37-N1)-methyltransferase
ZNDK_0590	CDS	contig_6	+	1304	1651	348	116	50S ribosomal protein L19
ZNDK_0591	CDS	contig_6	+	1714	2658	945	315	ribonuclease HII
ZNDK_0592	CDS	contig_6	+	2600	3442	843	281	16S rRNA (cytidine1402-2'-O)-methyltransferase
ZNDK_0593	CDS	contig_6	+	3443	4237	795	265	Undecaprenyl-diphosphatase
ZNDK_0594	CDS	contig_6	-	5013	4222	792	264	tRNA pseudouridine synthase A
ZNDK_tRNA_22	tRNA	contig_6	+	5298	5374	77	x	tRNA-Met
ZNDK_0595	CDS	contig_6	-	5934	5422	513	171	alternative heme biosynthesis protein AhbA
ZNDK_0596	CDS	contig_6	-	6983	5898	1086	362	alternative heme biosynthesis protein AhbD
ZNDK_0597	CDS	contig_6	-	7969	6983	987	329	porphobilinogen synthase
ZNDK_0598	CDS	contig_6	-	9144	7966	1179	393	alternative heme biosynthesis protein AhbC
ZNDK_0599	CDS	contig_6	-	11876	9156	2721	907	alanyl-tRNA synthetase
ZNDK_0600	CDS	contig_6	-	12964	11891	1074	358	DNA recombinase RecA
ZNDK_0601	CDS	contig_6	-	15603	14419	1185	395	hypothetical protein
ZNDK_0602	CDS	contig_6	+	15765	16115	351	117	uncharacterized transcriptional regulator
ZNDK_0603	CDS	contig_6	-	16725	16414	312	104	hypothetical protein
ZNDK_0604	CDS	contig_6	+	16917	17180	264	88	uncharacterized transcriptional regulator
ZNDK_tRNA_23	tRNA	contig_6	-	17371	17295	77	x	tRNA-Glu
ZNDK_tRNA_24	tRNA	contig_6	-	17458	17384	75	x	tRNA-Gln
ZNDK_0605	CDS	contig_6	-	18617	17673	945	315	conserved hypothetical protein
ZNDK_0606	CDS	contig_6	-	19717	18620	1098	366	4Fe-4S ferredoxin
ZNDK_0607	CDS	contig_6	+	19871	21205	1335	445	histidinol dehydrogenase
ZNDK_0608	CDS	contig_6	+	21208	22089	882	294	phosphoribosylaminoimidazole-succinocarboxamide synthase
ZNDK_0609	CDS	contig_6	+	22133	22897	765	255	NADH-dependent enoyl-[acyl-carrier-protein] reductase
ZNDK_tRNA_25	tRNA	contig_6	+	23251	23343	93	x	tRNA-Ser
ZNDK_0610	CDS	contig_6	-	24938	23856	1083	361	hypothetical protein
ZNDK_0611	CDS	contig_6	-	26053	25160	894	298	conserved hypothetical protein
ZNDK_0612	CDS	contig_6	+	26206	27408	1203	401	acetylornithine aminotransferase
ZNDK_0613	CDS	contig_6	+	27689	28579	891	297	agmatinase
ZNDK_0614	CDS	contig_6	+	28576	29394	819	273	3-methyl-2-oxobutanoate hydroxymethyltransferase
ZNDK_0615	CDS	contig_6	-	30056	29352	705	235	conserved hypothetical protein
ZNDK_tRNA_26	tRNA	contig_6	+	30338	30414	77	x	tRNA-Met
ZNDK_0616	CDS	contig_6	-	32285	30669	1617	539	type I restriction-modification system subunit M
ZNDK_0617	CDS	contig_6	-	33410	32730	681	227	type I restriction-modification system subunit S
ZNDK_0618	CDS	contig_6	-	36393	33427	2967	989	type I restriction-modification system subunit R
ZNDK_0619	CDS	contig_6	+	36769	39090	2322	774	primosomal protein N'
ZNDK_0620	CDS	contig_6	+	39254	39931	678	226	outermembrane Hek-like protein
ZNDK_0621	CDS	contig_6	-	41099	40176	924	308	D-3-phosphoglycerate dehydrogenase
ZNDK_pg_29	pseudogene	contig_6	-	42295	41111	1185	x	pseudogene of polysaccharide export protein
ZNDK_0622	CDS	contig_6	-	42851	42501	351	117	putative membrane-bound lipoprotein
ZNDK_0623	CDS	contig_6	-	43502	42930	573	191	conserved hypothetical protein
ZNDK_tRNA_27	tRNA	contig_6	+	43689	43775	87	x	tRNA-Leu
ZNDK_0624	CDS	contig_6	-	44052	43843	210	70	50S ribosomal protein L28
ZNDK_0625	CDS	contig_6	-	46540	44387	2154	718	(p)ppGpp synthase
ZNDK_0626	CDS	contig_6	+	46962	49475	2514	838	leucyl-tRNA synthetase
ZNDK_0627	CDS	contig_6	+	49479	50447	969	323	DNA polymerase III delta
ZNDK_0628	CDS	contig_6	+	50486	51187	702	234	DNA repair and recombination protein radC
ZNDK_0629	CDS	contig_6	+	51188	53554	2367	789	ATP-dependent protease La
ZNDK_0630	CDS	contig_6	+	53568	54632	1065	355	4-hydroxy-3-methylbut-2-en-1-yl diphosphate synthase
ZNDK_0631	CDS	contig_6	+	54770	55171	402	134	hypothetical protein
ZNDK_0632	CDS	contig_6	+	55197	55766	570	190	RNA polymerase subunit sigma-24
ZNDK_0633	CDS	contig_6	+	56042	56716	675	225	Zn-dependent M50 family peptidase
ZNDK_0634	CDS	contig_6	+	56744	57730	987	329	tryptophanyl-tRNA synthetase
ZNDK_0635	CDS	contig_6	+	57735	58184	450	150	putative Holliday junction resolvase YqgF
ZNDK_0636	CDS	contig_6	+	58181	59236	1056	352	Yceg-like uncharacterized protein
ZNDK_0637	CDS	contig_6	-	59698	59273	426	142	putative mannose-1-phosphate guanylyltransferase /mannose-6-phosphate isomerase
ZNDK_0638	CDS	contig_6	-	60267	59845	423	141	conserved hypothetical protein
ZNDK_0639	CDS	contig_6	-	60882	60439	444	148	putative PTS sugar transporter subunit IIA
ZNDK_0640	CDS	contig_6	-	61817	60900	918	306	uncharacterized ATPase
ZNDK_pg_30	pseudogene	contig_6	-	62076	61924	153	x	pseudogene of ribosomal subunit interface protein
ZNDK_0641	CDS	contig_6	-	63529	62105	1425	475	RNA polymerase sigma 54 subunit RpoN
ZNDK_0642	CDS	contig_6	+	63743	64333	591	197	IMP cyclohydrolase
ZNDK_pg_31	pseudogene	contig_6	+	64378	64521	144	x	pseudogene of translation elongation factor G
ZNDK_0643	CDS	contig_6	+	64537	65328	792	264	16S rRNA (adenine1518-N6/adenine1519-N6)-dimethyltransferase
ZNDK_0644	CDS	contig_6	-	66937	65291	1647	549	CTP synthetase
ZNDK_0645	CDS	contig_6	+	67101	67652	552	184	outer membrane chaperone Skp
ZNDK_0646	CDS	contig_6	-	68696	67662	1035	345	tRNA threonylcarbamoyladenosine biosynthesis protein TsaD
ZNDK_0647	CDS	contig_6	-	69694	68693	1002	334	fructose-1,6-bisphosphatase class 1
ZNDK_0648	CDS	contig_6	-	70774	69767	1008	336	conserved hypothetical protein
ZNDK_0649	CDS	contig_6	-	71666	70866	801	267	conserved hypothetical protein
ZNDK_0650	CDS	contig_6	-	71973	71650	324	108	septum formation initiator FtsB
ZNDK_0651	CDS	contig_6	-	72242	71985	258	86	conserved hypothetical protein
ZNDK_0652	CDS	contig_6	-	72802	72239	564	188	CDP-diacylglycerol-glycerol-3-phosphate 3-phosphatidyltransferase
ZNDK_0653	CDS	contig_6	-	73553	72888	666	222	protein-L-isoaspartate O-methyltransferase
ZNDK_0654	CDS	contig_6	-	74253	73561	693	231	metallophosphatase
ZNDK_0655	CDS	contig_6	-	77506	74336	3171	1057	UvrD/Rep family helicase-like protein
ZNDK_0656	CDS	contig_6	-	78142	77594	549	183	16S rRNA m2G966 methyltransferase
ZNDK_0657	CDS	contig_6	+	78434	78994	561	187	outer membrane chaperone Skp
ZNDK_0658	CDS	contig_6	+	79014	79457	444	148	3-hydroxyacyl-[acyl-carrier-protein] dehydratase
ZNDK_0659	CDS	contig_6	+	79516	80112	597	199	peptidyl-prolyl cis-trans isomerase B (cyclophilin B)
ZNDK_0660	CDS	contig_6	+	80109	81245	1137	379	alanine racemase
ZNDK_tRNA_28	tRNA	contig_6	+	81328	81403	76	x	tRNA-Phe
ZNDK_0661	CDS	contig_6	+	81821	85258	3438	1146	DNA methyltransferase
ZNDK_0662	CDS	contig_6	+	85269	86489	1221	407	hypothetical protein
ZNDK_0663	CDS	contig_6	+	86489	88261	1773	591	hypothetical protein
ZNDK_0664	CDS	contig_6	-	88462	88343	120	40	glutamine-dependent NAD+ synthetase
ZNDK_0665	CDS	contig_7	-	766	2	765	255	arsenite S-adenosylmethyltransferase
ZNDK_0666	CDS	contig_7	-	1138	770	369	123	ArsR family transcriptional regulator
ZNDK_tRNA_29	tRNA	contig_7	-	1512	1437	76	x	tRNA-Asn
ZNDK_0667	CDS	contig_7	-	2172	1579	594	198	conserved hypothetical protein
ZNDK_0668	CDS	contig_7	-	3902	2169	1734	578	ribonuclease E-like protein
ZNDK_0669	CDS	contig_7	-	4875	4012	864	288	release factor glutamine methyltransferase
ZNDK_0670	CDS	contig_7	-	6536	4956	1581	527	putative peptidoglycan lipid II flippase
ZNDK_0671	CDS	contig_7	-	7248	6544	705	235	FtsH-interacting inner membrane protein
ZNDK_0672	CDS	contig_7	-	8652	7393	1260	420	allantoate amidohydrolase
ZNDK_0673	CDS	contig_7	-	9722	8688	1035	345	conserved hypothetical protein
ZNDK_0674	CDS	contig_7	-	10312	9773	540	180	signal peptidase II (lipoprotein signal peptidase)
ZNDK_0675	CDS	contig_7	-	13137	10309	2829	943	isoleucyl-tRNA synthetase
ZNDK_0676	CDS	contig_7	-	13396	13124	273	91	[NiFe] hydrogenase maturation protein HypC
ZNDK_0677	CDS	contig_7	-	14480	13464	1017	339	[NiFe] hydrogenase maturation protein HypE
ZNDK_0678	CDS	contig_7	-	15586	14480	1107	369	[NiFe] hydrogenase maturation protein HypD
ZNDK_0679	CDS	contig_7	-	16625	15603	1023	341	UDP-N-acetylglucosamine 4-epimerase
ZNDK_0680	CDS	contig_7	+	16938	17420	483	161	conserved hypothetical protein
ZNDK_pg_32	pseudogene	contig_7	-	17658	17436	223	x	pseudogene of metallo-beta-lactamase
ZNDK_0681	CDS	contig_7	+	17788	18456	669	223	conserved hypothetical protein
ZNDK_0682	CDS	contig_7	+	18528	18965	438	146	tRNA(adenine34) deaminase
ZNDK_0683	CDS	contig_7	-	21591	19063	2529	843	preprotein translocase subunit SecA
ZNDK_0684	CDS	contig_7	+	21740	22525	786	262	PurE-related protein
ZNDK_0685	CDS	contig_7	-	24996	22552	2445	815	peptidoglycan transglycosylase/DD-transpeptidase
ZNDK_0686	CDS	contig_7	-	25527	25210	318	106	dissimilatory sulfite reductase subunit gamma
ZNDK_0687	CDS	contig_7	+	25816	26964	1149	383	conserved hypothetical protein
ZNDK_0688	CDS	contig_7	-	27769	27116	654	218	thiamine-phosphate pyrophosphorylase
ZNDK_0689	CDS	contig_7	+	27886	30342	2457	819	small-conductance mechanosensitive ion channel MscS
ZNDK_0690	CDS	contig_7	+	30363	30713	351	117	putative mannose-1-phosphate guanylyltransferase /mannose-6-phosphate isomerase
ZNDK_0691	CDS	contig_7	+	30719	31057	339	113	conserved hypothetical protein
ZNDK_0692	CDS	contig_7	+	31101	32381	1281	427	adenylosuccinate synthetase
ZNDK_0693	CDS	contig_7	+	32378	33319	942	314	DNA polymerase III subunit delta'
x	CRISPR	contig_7	x	x	x	x	x	309 spacers
ZNDK_0694	CDS	contig_7	-	54164	53874	291	97	CRISPR-associated protein Cas2 / type I-II-III-V
ZNDK_0695	CDS	contig_7	-	55188	54169	1020	340	CRISPR-associated protein Cas1 / type I-C
ZNDK_0696	CDS	contig_7	-	55814	55185	630	210	CRISPR-associated protein Cas4 / type I-II
ZNDK_0697	CDS	contig_7	-	58049	55833	2217	739	CRISPR-associated protein Cas3 / type I
ZNDK_0698	CDS	contig_7	-	58951	58052	900	300	CRISPR-associated protein Cas7 / type I-C
ZNDK_0699	CDS	contig_7	-	61045	58994	2052	684	hypothetical protein
ZNDK_0700	CDS	contig_7	-	61697	61038	660	220	CRISPR-associated protein Cas5 / type I
ZNDK_0701	CDS	contig_7	+	61967	63049	1083	361	Xaa-Pro dipeptidase
ZNDK_0702	CDS	contig_7	+	63052	63582	531	177	homoserine kinase
ZNDK_0703	CDS	contig_7	-	65482	63761	1722	574	putative dihydropyrimidinase
ZNDK_0704	CDS	contig_7	-	67309	65666	1644	548	chaperonin GroEL
ZNDK_0705	CDS	contig_7	-	67633	67346	288	96	chaperonin GroES
ZNDK_0706	CDS	contig_7	-	68324	67893	432	144	amino acid-binding ACT domain protein
ZNDK_0707	CDS	contig_7	-	68552	68352	201	67	Sec-independent protein translocase protein TatA
ZNDK_0708	CDS	contig_7	-	70021	68621	1401	467	undecaprenyl-phosphate galactose phosphotransferase
ZNDK_pg_33	pseudogene	contig_7	-	70413	70132	282	x	pseudogene of hypothetical protein
ZNDK_0709	CDS	contig_7	+	70634	71272	639	213	endonuclease III
ZNDK_0710	CDS	contig_7	-	72029	71430	600	200	MarC family integral membrane protein
ZNDK_0711	CDS	contig_7	-	73442	72069	1374	458	sodium:alanine symporter
ZNDK_0712	CDS	contig_7	-	74032	73454	579	193	H+-translocating [NiFe] hydrogenase complex, iron-sulfur subunit CooF
ZNDK_0713	CDS	contig_7	-	74405	74001	405	135	H+-translocating [NiFe] hydrogenase complex, nickel insertion protein HypA
ZNDK_0714	CDS	contig_7	-	75516	74437	1080	360	H+-translocating [NiFe] hydrogenase complex, NiFe-containing large subunit CooH
ZNDK_0715	CDS	contig_7	-	76049	75513	537	179	H+-translocating [NiFe] hydrogenase complex, Nuo C-like subunit CooU
ZNDK_0716	CDS	contig_7	-	76625	76080	546	182	H+-translocating [NiFe] hydrogenase complex, iron-sulfur subunit CooX
ZNDK_0717	CDS	contig_7	-	77076	76627	450	150	H+-translocating [NiFe] hydrogenase complex, small subunit CooL
ZNDK_0718	CDS	contig_7	-	78055	77087	969	323	H+-translocating [NiFe] hydrogenase complex, transmembrane subunit CooK
ZNDK_0719	CDS	contig_7	-	81789	78052	3738	1246	H+-translocating [NiFe] hydrogenase complex, transmembrane subunit CooM
ZNDK_0720	CDS	contig_7	+	82400	83713	1314	438	dissimilatory sulfite reductase subunit alpha
ZNDK_0721	CDS	contig_7	+	83727	84872	1146	382	dissimilatory sulfite reductase subunit beta
ZNDK_0722	CDS	contig_7	+	84941	85174	234	78	dissimilatory sulfite reductase D
ZNDK_0723	CDS	contig_7	-	86613	85222	1392	464	methylenetetrahydrofolate-tRNA-(uracil54-C5)-methyltransferase
ZNDK_0724	CDS	contig_7	+	87144	87722	579	193	outer membrane chaperone Skp
ZNDK_0725	CDS	contig_7	-	88882	87728	1155	385	cysteine desulfurase NifS
ZNDK_0726	CDS	contig_7	-	89715	88885	831	277	Fe-S cluster assembly protein NifU
ZNDK_0727	CDS	contig_7	-	90693	89752	942	314	homoserine O-succinyltransferase
ZNDK_0728	CDS	contig_7	-	91228	90683	546	182	dTDP-4-dehydrorhamnose 3,5-epimerase
ZNDK_0729	CDS	contig_7	-	92340	91225	1116	372	CDP-glucose 4,6-dehydratase
ZNDK_0730	CDS	contig_7	-	93136	92363	774	258	glucose-1-phosphate cytidylyltransferase
ZNDK_0731	CDS	contig_7	-	95242	93323	1920	640	Asparagine synthase (glutamine-hydrolysing)
ZNDK_0732	CDS	contig_7	-	96564	95230	1335	445	group 1 glycosyl transferase
ZNDK_0733	CDS	contig_7	-	97581	96574	1008	336	puative uncharacterized LPS biosynthesis protein WalW
ZNDK_0734	CDS	contig_7	-	98858	97590	1269	423	putative colanic acid biosynthesis glycosyltransferase WcaL
ZNDK_0735	CDS	contig_7	-	100152	98848	1305	435	8-amino-7-oxononanoate synthase
ZNDK_RNA_2	RNA	contig_7	+	100527	100603	77	x	signal recognition particle RNA component
ZNDK_pg_34	pseudogene	contig_7	+	100844	101998	1155	x	pseudogene of integrase
ZNDK_pg_35	pseudogene	contig_7	+	101741	101998	258	x	pseudogene of ROS/MucR family transcriptional regulator
ZNDK_pg_36	pseudogene	contig_7	+	103350	103762	413	x	pseudogene of VIT-vWA domains-containing uncharacterized protein
ZNDK_pg_37	pseudogene	contig_7	+	104304	104947	644	x	pseudogene of RNA polymerase subunit sigma-70
ZNDK_pg_38	pseudogene	contig_7	+	106471	107056	586	x	pseudogene of hypothetical protein
ZNDK_0736	CDS	contig_7	+	107625	107930	306	102	hypothetical protein
ZNDK_0737	CDS	contig_7	-	108273	108013	261	87	hypothetical protein
ZNDK_pg_39	pseudogene	contig_7	+	108639	109306	668	x	pseudogene of cobalamin synthase
ZNDK_tRNA_30	tRNA	contig_7	-	112221	112138	84	x	tRNA-Arg
ZNDK_0738	CDS	contig_7	+	112598	114706	2109	703	putative exoribonuclease II
ZNDK_0739	CDS	contig_7	+	114723	115337	615	205	glycerol-3-phosphate acyltransferase
ZNDK_0740	CDS	contig_7	+	115342	116784	1443	481	threonine synthase
ZNDK_pg_40	pseudogene	contig_7	+	116891	117068	178	x	pseudogene of transposase
ZNDK_0741	CDS	contig_7	-	118416	117127	1290	430	hypothetical protein
ZNDK_0742	CDS	contig_7	-	119273	118422	852	284	DNA adenine methylase
ZNDK_0743	CDS	contig_7	-	120032	119388	645	215	tRNA threonylcarbamoyladenosine biosynthesis protein tsaC
ZNDK_0744	CDS	contig_7	-	122235	120037	2199	733	conserved hypothetical protein
ZNDK_0745	CDS	contig_7	-	122965	122288	678	226	ribosomal RNA small subunit methyltransferase G
ZNDK_0746	CDS	contig_7	+	123356	124564	1209	403	6-phosphofructokinase
ZNDK_0747	CDS	contig_7	+	124620	125420	801	267	pyrroline-5-carboxylate reductase
ZNDK_0748	CDS	contig_7	-	126143	125442	702	234	conserved hypothetical protein
ZNDK_0749	CDS	contig_7	+	126408	127067	660	220	hydrogenase nickel incorporation protein HypB
ZNDK_0750	CDS	contig_7	+	128016	129491	1476	492	sodium(Na+):solute symporter
ZNDK_0751	CDS	contig_7	+	129633	130781	1149	383	protein HflK
ZNDK_0752	CDS	contig_7	+	130781	131629	849	283	protein HflC
ZNDK_0753	CDS	contig_7	+	131752	132447	696	232	Tol-Pal system inner membrane component TolQ
ZNDK_0754	CDS	contig_7	+	132450	132896	447	149	Tol-Pal system inner membrane component TolR
ZNDK_0755	CDS	contig_7	+	132903	133790	888	296	Tol-Pal system inner membrane component TolA
ZNDK_0756	CDS	contig_7	+	134152	135468	1317	439	Tol-Pal system periplasmic component TolB
ZNDK_0757	CDS	contig_7	+	135640	136101	462	154	peptidoglycan-associated lipoprotein Pal
ZNDK_0758	CDS	contig_7	-	136852	136268	585	195	DNA-3-methyladenine glycosylase 1
ZNDK_0759	CDS	contig_7	+	137108	138226	1119	373	S-adenosylmethionine-tRNA ribosyltransferase-isomerase
ZNDK_0760	CDS	contig_7	+	138420	139559	1140	380	uncharacterized aminotransferase
ZNDK_0761	CDS	contig_7	+	139602	140543	942	314	uncharacterized glycosyltransferase
ZNDK_0762	CDS	contig_7	-	141049	140540	510	170	5-(carboxyamino)imidazole ribonucleotide mutase
ZNDK_0763	CDS	contig_7	-	142311	141046	1266	422	phosphoribosylamine-glycine ligase
ZNDK_0764	CDS	contig_7	-	143984	142314	1671	557	conserved hypothetical protein
ZNDK_0765	CDS	contig_7	+	144381	145673	1293	431	divalent anion:sodium(Na+) symporter
ZNDK_0766	CDS	contig_7	+	145846	147585	1740	580	putative sulfate exporter family transporter
ZNDK_0767	CDS	contig_7	-	151440	147895	3546	1182	putative FAD-dependent oxidoreductase
ZNDK_0768	CDS	contig_7	+	151799	152839	1041	347	rod shape-determining protein MreB
ZNDK_0769	CDS	contig_7	+	152920	153813	894	298	rod shape-determining protein MreC
ZNDK_0770	CDS	contig_7	+	153810	154289	480	160	conserved hypothetical protein
ZNDK_0771	CDS	contig_7	+	154270	156168	1899	633	peptidoglycan glycosyltransferase MrdA
ZNDK_0772	CDS	contig_7	+	156171	157277	1107	369	rod shape-determining protein RodA
ZNDK_0773	CDS	contig_7	+	157298	157660	363	121	hypothetical protein
ZNDK_0774	CDS	contig_7	+	157682	158698	1017	339	glyceraldehyde-3-phosphate dehydrogenase
ZNDK_0775	CDS	contig_7	-	160238	158775	1464	488	glutamyl-tRNA(Gln) amidotransferase subunit A
ZNDK_0776	CDS	contig_7	-	160545	160240	306	102	glutamyl-tRNA(Gln) amidotransferase subunit C
ZNDK_0777	CDS	contig_7	-	161900	160542	1359	453	hypothetical protein
ZNDK_0778	CDS	contig_7	-	163969	162059	1911	637	chaperone protein DnaK
ZNDK_tRNA_31	tRNA	contig_7	+	164373	164458	86	x	tRNA-Leu
ZNDK_0779	CDS	contig_7	-	165209	164406	804	268	prephenate dehydrogenase
ZNDK_0780	CDS	contig_7	-	166608	165217	1392	464	3-phosphoshikimate 1-carboxyvinyltransferase
ZNDK_0781	CDS	contig_7	-	167792	166605	1188	396	chorismate mutase
ZNDK_0782	CDS	contig_7	-	168717	167734	984	328	3-dehydroquinate synthase II
ZNDK_0783	CDS	contig_7	-	169516	168719	798	266	phospho-2-dehydro-3-deoxyheptonate aldolase
ZNDK_pg_41	pseudogene	contig_7	+	170437	171217	781	x	pseudogene of cobyric acid synthase
ZNDK_0784	CDS	contig_7	+	171360	171962	603	201	NADPH:FMN oxidoreductases
ZNDK_0785	CDS	contig_7	+	172064	172333	270	90	30S ribosomal protein S20
ZNDK_0786	CDS	contig_7	+	172371	172610	240	80	DNA-directed RNA polymerase subunit omega
ZNDK_0787	CDS	contig_7	+	172641	173750	1110	370	chaperone protein DnaJ
ZNDK_0788	CDS	contig_7	-	175187	173967	1221	407	electrochemical potential-driven transporter
ZNDK_0789	CDS	contig_8	+	2	109	108	36	carboxy-terminal-processing protease
ZNDK_0790	CDS	contig_8	+	138	4055	3918	1306	type II restriction-modification system subunit M
ZNDK_pg_42	pseudogene	contig_8	+	4129	4383	255	x	pseudogene of hypothetical protein
ZNDK_tRNA_32	tRNA	contig_8	-	4795	4720	76	x	tRNA-Glu
ZNDK_0791	CDS	contig_8	+	5096	5686	591	197	23S rRNA Um2552 methyltransferase
ZNDK_0792	CDS	contig_8	+	5827	6564	738	246	uncharacterized transcriptional regulator
ZNDK_0793	CDS	contig_8	+	6630	7169	540	180	hjolliday junction resolvase RuvC
ZNDK_0794	CDS	contig_8	+	7324	7857	534	178	methylated-DNA-[protein]-cysteine S-methyltransferase
ZNDK_0795	CDS	contig_8	-	9374	7983	1392	464	glutamyl-tRNA synthetase
ZNDK_0796	CDS	contig_8	+	9490	10266	777	259	dihydroorotate dehydrogenase B electron transfer subunit
ZNDK_0797	CDS	contig_8	+	10292	11218	927	309	dihydroorotate dehydrogenase B catalytic subunit
ZNDK_0798	CDS	contig_8	+	11222	12352	1131	377	conserved hypothetical protein
ZNDK_0799	CDS	contig_8	+	12349	13365	1017	339	NAD dependent epimerase/dehydratase family protein
ZNDK_0800	CDS	contig_8	+	13430	15421	1992	664	uncharacterized ABC transporter ATP-binding protein
ZNDK_0801	CDS	contig_8	-	16556	15441	1116	372	2-iminoacetate synthase
ZNDK_0802	CDS	contig_8	-	17344	16556	789	263	thiazole synthase
ZNDK_0803	CDS	contig_8	-	17544	17344	201	67	sulfur carrier protein ThiS
ZNDK_0804	CDS	contig_8	+	17906	19774	1869	623	conserved hypothetial protein
ZNDK_0805	CDS	contig_8	-	20455	19769	687	229	metal-dependent hydrolase
ZNDK_0806	CDS	contig_8	-	21062	20478	585	195	3-octaprenyl-4-hydroxybenzoate carboxy-lyase
ZNDK_0807	CDS	contig_8	+	21509	22447	939	313	putative High-molecular-weight cytochrome c subunit E
ZNDK_0808	CDS	contig_8	+	22458	24050	1593	531	High-molecular-weight cytochrome c subunit F
ZNDK_0809	CDS	contig_8	+	24320	25258	939	313	malonyl CoA-acyl carrier protein transacylase
ZNDK_0810	CDS	contig_8	+	25278	26927	1650	550	arginyl-tRNA synthetase
ZNDK_0811	CDS	contig_8	+	26936	27730	795	265	conserved hypothetical protein
ZNDK_0812	CDS	contig_8	+	27733	28527	795	265	ABC exporter permease
ZNDK_0813	CDS	contig_8	+	28538	29353	816	272	ABC exporter, ATP-binding protein
ZNDK_0814	CDS	contig_8	+	29409	29858	450	150	ABC exporter, substrate-binding protein
ZNDK_0815	CDS	contig_8	+	29855	30484	630	210	ABC exporter, auxiliary component
ZNDK_0816	CDS	contig_8	+	30474	31292	819	273	VacJ family membrane protein
ZNDK_0817	CDS	contig_8	+	31363	32319	957	319	oligopeptide/dipeptide ABC transporter ATP-binding protein
ZNDK_0818	CDS	contig_8	+	32316	32987	672	224	7-cyano-7-deazaguanine synthase
ZNDK_0819	CDS	contig_8	+	33156	33455	300	100	conserved hypothetical protein
ZNDK_0820	CDS	contig_8	+	33442	35295	1854	618	excinuclease ABC subunit C
ZNDK_0821	CDS	contig_8	+	35520	36293	774	258	molybdate ABC transporter substrate-binding protein
ZNDK_0822	CDS	contig_8	+	36316	36996	681	227	molybdate ABC transporter permease
ZNDK_0823	CDS	contig_8	+	36993	37736	744	248	molybdate ABC transporter ATP-binding protein
ZNDK_0824	CDS	contig_8	-	38892	37717	1176	392	putative glycosyltransferase involved in cell wall biogenesis
ZNDK_0825	CDS	contig_8	-	39325	38915	411	137	conserved hypothetical protein
ZNDK_0826	CDS	contig_8	-	40407	39328	1080	360	putative glycosyltransferase involved in cell wall biogenesis
ZNDK_0827	CDS	contig_8	+	40672	41553	882	294	pyridoxal biosynthesis lyase pdxS
ZNDK_0828	CDS	contig_8	+	41561	42142	582	194	SNO glutamine amidotransferase
ZNDK_0829	CDS	contig_8	+	42139	42999	861	287	Mn2+/Zn2+ ABC transporter substrate-binding protein
ZNDK_0830	CDS	contig_8	+	42989	43780	792	264	Mn2+/Zn2+ ABC transporter ATP-binding protein
ZNDK_0831	CDS	contig_8	+	43773	44642	870	290	Mn2+/Zn2+ ABC transporter permease
ZNDK_tRNA_33	tRNA	contig_8	+	44892	44967	76	x	tRNA-Ala
ZNDK_pg_43	pseudogene	contig_8	-	47302	46973	330	x	pseudogene of integrase
ZNDK_tRNA_34	tRNA	contig_8	-	47498	47413	86	x	tRNA-Leu
ZNDK_0832	CDS	contig_8	-	48402	47530	873	291	UTP-glucose-1-phosphate uridylyltransferase
ZNDK_0833	CDS	contig_8	-	49831	48479	1353	451	phosphoglucosamine mutase
ZNDK_0834	CDS	contig_8	-	50777	49842	936	312	conserved hypothetical protein
ZNDK_0835	CDS	contig_8	-	51501	50764	738	246	putative cyclic-di-AMP synthase
ZNDK_0836	CDS	contig_8	-	52319	51510	810	270	dihydropteroate synthase
ZNDK_0837	CDS	contig_8	-	54232	52382	1851	617	ATP-dependent zinc metalloprotease FtsH
ZNDK_0838	CDS	contig_8	+	54497	55447	951	317	conserved hypothetical protein
ZNDK_0839	CDS	contig_8	+	55472	57034	1563	521	methionyl-tRNA synthetase
ZNDK_0840	CDS	contig_8	-	58034	57021	1014	338	biotin synthase
ZNDK_0841	CDS	contig_8	-	59566	58151	1416	472	glycine cleavage system L protein
ZNDK_tRNA_35	tRNA	contig_9	+	2	64	63	x	tRNA-Phe
ZNDK_0842	CDS	contig_9	+	32	397	366	122	hypothetical protein
ZNDK_0843	CDS	contig_9	+	869	2935	2067	689	hypothetical protein
ZNDK_0844	CDS	contig_9	+	2937	4007	1071	357	DNA-cytosine methyltransferase
ZNDK_0845	CDS	contig_9	+	4122	5021	900	300	adenine-specific DNA-methyltransferase
ZNDK_0846	CDS	contig_9	+	5008	6195	1188	396	hypothetical protein
ZNDK_pg_44	pseudogene	contig_9	-	6710	6495	216	x	pseudogene of transposase
ZNDK_0847	CDS	contig_9	-	9173	7473	1701	567	glutamine-dependent NAD+ synthetase
ZNDK_rRNA_1	rRNA	contig_9	-	9390	9277	114	x	5S rRNA
ZNDK_rRNA_2	rRNA	contig_9	-	12366	9427	2940	x	23S rRNA
ZNDK_tRNA_36	tRNA	contig_9	-	12581	12506	76	x	tRNA-Ala
ZNDK_tRNA_37	tRNA	contig_9	-	12675	12599	77	x	tRNA-Ile
ZNDK_rRNA_3	rRNA	contig_9	-	14338	12799	1540	x	16S rRNA
ZNDK_0848	CDS	contig_9	+	14631	15257	627	209	uncharacterized metallo-hydrolase
ZNDK_0849	CDS	contig_9	+	15275	15895	621	207	uncharacterized iron-sulfur flavoprotein
ZNDK_0850	CDS	contig_9	+	15892	16632	741	247	ComF/GntX family protein
ZNDK_0851	CDS	contig_9	+	16704	17603	900	300	conserved hypothetical protein
ZNDK_0852	CDS	contig_9	+	17677	18576	900	300	conserved hypothetical protein
ZNDK_0853	CDS	contig_9	+	18576	18971	396	132	thioesterase superfamily protein
ZNDK_0854	CDS	contig_9	-	19912	18983	930	310	site-specific tyrosine recombinase XerC
ZNDK_0855	CDS	contig_9	-	21204	19909	1296	432	recombination-mediator protein
ZNDK_0856	CDS	contig_9	+	21614	22411	798	266	TauE/SafE family permease
ZNDK_0857	CDS	contig_9	+	22415	23608	1194	398	amidohydrolase family protein
ZNDK_0858	CDS	contig_9	+	23685	24242	558	186	conserved hypothetical protein
ZNDK_0859	CDS	contig_9	+	24246	24719	474	158	alternative heme biosynthesis protein AhbB
ZNDK_0860	CDS	contig_9	-	26621	24915	1707	569	L-lactate permease
ZNDK_0861	CDS	contig_9	-	28830	26674	2157	719	putative lactate utilization protein B
ZNDK_0862	CDS	contig_9	-	29471	28833	639	213	putative lactate utilization protein C
ZNDK_0863	CDS	contig_9	-	30801	29512	1290	430	putative lactate utilization protein A
ZNDK_0864	CDS	contig_9	-	32190	30805	1386	462	glycolate oxidase subunit
ZNDK_0865	CDS	contig_9	-	33564	32350	1215	405	bifunctional riboflavin biosynthesis protein RibBA
ZNDK_0866	CDS	contig_9	-	34939	33665	1275	425	seryl-tRNA synthase
ZNDK_0867	CDS	contig_9	+	35073	35666	594	198	conserved hypothetical protein
ZNDK_0868	CDS	contig_9	+	35773	36117	345	115	hypothetical protein
ZNDK_0869	CDS	contig_9	-	37143	36193	951	317	cysteine synthase
ZNDK_0870	CDS	contig_9	-	38344	37211	1134	378	O-acetylhomoserine/O-acetylserine sulfhydrylase
ZNDK_0871	CDS	contig_9	-	38699	38457	243	81	conserved hypothetical protein
ZNDK_0872	CDS	contig_9	-	40222	38696	1527	509	phosphoglyceromutase
ZNDK_0873	CDS	contig_9	-	41304	40360	945	315	uncharacterized UDP-glucose epimerase
ZNDK_0874	CDS	contig_9	-	41769	41503	267	89	uncharacterized RNA-binding protein
ZNDK_0875	CDS	contig_9	-	43286	41904	1383	461	replicative DNA helicase
ZNDK_0876	CDS	contig_9	-	43956	43390	567	189	50S ribosomal protein L9
ZNDK_0877	CDS	contig_9	-	44230	43967	264	88	30S ribosomal protein S18
ZNDK_0878	CDS	contig_9	-	44540	44232	309	103	30S ribosomal protein S6
ZNDK_0879	CDS	contig_9	-	45853	44936	918	306	serine O-acetyltransferase
ZNDK_0880	CDS	contig_9	-	46430	45879	552	184	bifunctional pyrimidine operon regulator PyrR/ uracil phosphoribosyltransferase
ZNDK_0881	CDS	contig_9	+	46735	47532	798	266	30S ribosomal protein S2
ZNDK_0882	CDS	contig_9	+	47559	48416	858	286	translation elongation factor Ts
ZNDK_0883	CDS	contig_9	+	48741	49235	495	165	putative transmembrane phospholipid methyltransferase
ZNDK_tRNA_38	tRNA	contig_9	-	49907	49832	76	x	tRNA-Lys
ZNDK_0884	CDS	contig_9	-	50099	49956	144	48	High-molecular-weight cytochrome c subunit D
ZNDK_0885	CDS	contig_9	-	51325	50111	1215	405	High-molecular-weight cytochrome c subunit C
ZNDK_0886	CDS	contig_9	-	52418	51342	1077	359	High-molecular-weight cytochrome c subunit B
ZNDK_0887	CDS	contig_9	-	53423	52434	990	330	High-molecular-weight cytochrome c subunit A
ZNDK_0888	CDS	contig_9	-	54526	53582	945	315	tRNA dimethylallyltransferase
ZNDK_0889	CDS	contig_9	-	55026	54487	540	180	pantetheine-phosphate adenylyltransferase
ZNDK_0890	CDS	contig_9	-	55850	55077	774	258	5'-nucleotidase
ZNDK_0891	CDS	contig_9	+	55942	56976	1035	345	3'-5' exoribonuclease
ZNDK_0892	CDS	contig_9	+	56952	57605	654	218	thymidylate kinase
ZNDK_0893	CDS	contig_9	+	57608	58939	1332	444	histone deacetylase-like amidohydrolase
ZNDK_0894	CDS	contig_9	+	58941	60143	1203	401	carboxynorspermidine synthase
ZNDK_0895	CDS	contig_9	+	60143	61345	1203	401	carboxynorspermidine/carboxyspermidine decarboxylase
ZNDK_0896	CDS	contig_9	-	62184	61351	834	278	polysaccharide deacetylase
ZNDK_tRNA_39	tRNA	contig_9	+	62354	62429	76	x	tRNA-Val
ZNDK_pg_45	pseudogene	contig_9	-	63345	62696	650	x	pseudogene of hypothetical protein
ZNDK_0897	CDS	contig_9	+	63465	67127	3663	1221	hypothetical protein
ZNDK_0898	CDS	contig_9	+	67128	70328	3201	1067	helicase
ZNDK_0899	CDS	contig_9	+	70330	73662	3333	1111	hypothetical protein
ZNDK_0900	CDS	contig_9	+	73708	74229	522	174	hypothetical protein
ZNDK_0901	CDS	contig_9	+	74233	75009	777	259	nucleotidyltransferase
ZNDK_pg_46	pseudogene	contig_9	+	75952	76693	742	x	pseudogene of conserved hypothetical protein
ZNDK_0902	CDS	contig_9	-	77069	76767	303	101	hypothetical protein
ZNDK_0903	CDS	contig_9	-	78585	77425	1161	387	adenylyltransferase/sulfurtransferase MoeZ
ZNDK_0904	CDS	contig_9	-	78869	78582	288	96	molybdopterin synthase sulfur carrier subunit
ZNDK_0905	CDS	contig_9	-	79294	78881	414	138	M67 family peptidase
ZNDK_0906	CDS	contig_9	-	80190	79291	900	300	cysteine synthase
ZNDK_0907	CDS	contig_10	+	193	807	615	205	phosphoglycerate mutase
ZNDK_0908	CDS	contig_10	-	1529	987	543	181	shikimate kinase
ZNDK_0909	CDS	contig_10	+	1752	3242	1491	497	aspartate ammonia-lyase
ZNDK_0910	CDS	contig_10	-	4532	3393	1140	380	nitronate monooxygenase
ZNDK_tRNA_40	tRNA	contig_10	+	5109	5184	76	x	tRNA-Ala
ZNDK_0911	CDS	contig_10	+	5276	5764	489	163	hydrogenase maturation protease
ZNDK_0912	CDS	contig_10	-	7398	5809	1590	530	DNA repair/recombination protein RecN
ZNDK_0913	CDS	contig_10	-	8230	7412	819	273	oligopeptide/dipeptide ABC transporter permease protein DppC
ZNDK_0914	CDS	contig_10	-	9261	8230	1032	344	oligopeptide/dipeptide ABC transporter permease protein DppB
ZNDK_0915	CDS	contig_10	-	9785	9264	522	174	conserved hypothetical protein
ZNDK_0916	CDS	contig_10	-	10406	9795	612	204	putative recombination-associated protein RdgC
ZNDK_0917	CDS	contig_10	-	11135	10464	672	224	adenylate kinase
ZNDK_0918	CDS	contig_10	-	14110	11261	2850	950	uncharacterized AsmA family protein
ZNDK_0919	CDS	contig_10	+	15466	17742	2277	759	5-methyltetrahydropteroyltriglutamate--homocysteine S-methyltransferase
ZNDK_0920	CDS	contig_10	-	18502	18179	324	108	hypothetical protein
ZNDK_0921	CDS	contig_10	-	19772	18510	1263	421	dihydroorotase
ZNDK_0922	CDS	contig_10	-	20725	19769	957	319	aspartate carbamoyltransferase
ZNDK_0923	CDS	contig_10	+	21738	25307	3570	1190	outer membrane autotransporter
ZNDK_0924	CDS	contig_10	-	26522	25578	945	315	PfkB family kinase
ZNDK_0925	CDS	contig_10	-	26863	26543	321	107	divalent ion tolerance protein CutA
ZNDK_pg_47	pseudogene	contig_10	+	27097	27249	153	x	pseudogene of hypothetical protein
ZNDK_0926	CDS	contig_10	+	27752	30652	2901	967	Alw26I/Eco31I/Esp3I family type II restriction-modification system subunit M
ZNDK_0927	CDS	contig_10	-	32030	30627	1404	468	Alw26I/Eco31I/Esp3I family type II restriction-modification system subunit R
ZNDK_0928	CDS	contig_10	+	32553	33668	1116	372	multidrug efflux pump priplasmic subunit AcrA
ZNDK_0929	CDS	contig_10	+	33675	36893	3219	1073	multidrug efflux pump inner membrane subunit AcrB
ZNDK_0930	CDS	contig_10	+	36890	38401	1512	504	multidrug efflux pump outer membrane subunit TolC
ZNDK_0931	CDS	contig_10	+	38417	38980	564	188	conserved hypothetical protein
ZNDK_0932	CDS	contig_10	+	40202	41110	909	303	diguanylate cyclase domain-containing protein
ZNDK_0933	CDS	contig_10	+	41523	41885	363	121	RNA polymerase-binding protein DksA
ZNDK_0934	CDS	contig_10	-	43103	42123	981	327	cation diffusion facilitator family transporter
ZNDK_0935	CDS	contig_10	-	44481	43168	1314	438	ATP-dependent protease ATPase/chaperone subunit HslU
ZNDK_0936	CDS	contig_10	-	45738	44821	918	306	inorganic pyrophosphatase
ZNDK_0937	CDS	contig_10	+	45915	47597	1683	561	uncharacterized ABC transporter ATP-binding protein
ZNDK_0938	CDS	contig_10	+	47629	48558	930	310	GTPase Era
ZNDK_0939	CDS	contig_10	+	48555	49280	726	242	putative racemase
ZNDK_pg_48	pseudogene	contig_10	+	49487	49807	321	x	pseudogene of flagellar motor switch protein
ZNDK_0940	CDS	contig_10	-	50533	50018	516	172	2-amino-4-hydroxy-6-hydroxymethyldihydropteridine pyrophosphokinase
ZNDK_0941	CDS	contig_10	+	50557	51492	936	312	site-specific tyrosine recombinase XerD
ZNDK_0942	CDS	contig_10	+	51489	54167	2679	893	tRNA nucleotidyltransferase/poly(A) polymerase
ZNDK_0943	CDS	contig_10	-	54580	54200	381	127	putative enamine/imine deaminase
ZNDK_0944	CDS	contig_10	+	54721	56544	1824	608	sigma-54 dependent transcriptional regulator
ZNDK_0945	CDS	contig_10	+	56713	57933	1221	407	diaminopropionate ammonia-lyase YgeX
ZNDK_0946	CDS	contig_10	+	57963	59201	1239	413	M20A peptidase family aminohydrolase YgeY
ZNDK_0947	CDS	contig_10	+	59185	60156	972	324	carbamate kinase
ZNDK_0948	CDS	contig_10	+	60200	61396	1197	399	putative oxamate carbamoyltransferas YgeW
ZNDK_0949	CDS	contig_10	+	61470	62861	1392	464	phenylhydantoinase/dihydropyrimidinase-like protein YgeZ
ZNDK_0950	CDS	contig_10	+	62884	64167	1284	428	uncharacterized amidohydrolase SsnA
ZNDK_0951	CDS	contig_10	+	64181	66874	2694	898	putative selenate reductase
ZNDK_0952	CDS	contig_10	+	66906	68360	1455	485	putative nucleobase : H+ symporter
ZNDK_0953	CDS	contig_10	+	68389	70965	2577	859	putative aldehyde oxidoreductase
ZNDK_0954	CDS	contig_10	+	70979	72556	1578	526	conserved hypothetical protien
ZNDK_pg_49	pseudogene	contig_10	+	72638	73228	591	x	pseudogene of sugar kinase
ZNDK_0955	CDS	contig_10	+	73347	74225	879	293	nitrate/sulfonate/bicarbonate ABC transporter ATP-binding protein
ZNDK_0956	CDS	contig_10	+	74247	75431	1185	395	nitrate/sulfonate/bicarbonate ABC transporter substrate-binding protein
ZNDK_0957	CDS	contig_10	+	75428	76210	783	261	ABC transporter permease
ZNDK_0958	CDS	contig_10	+	76244	76855	612	204	uncharacterized selenium metabolism protein YedF
ZNDK_0959	CDS	contig_10	+	76984	78042	1059	353	selenophosphate synthase
ZNDK_0960	CDS	contig_10	-	78660	78028	633	211	molybdenum cofactor cytidylyltransferase
ZNDK_0961	CDS	contig_10	-	79418	78636	783	261	YqeC-like putative molybdenum hydroxylase maturation protein
ZNDK_0962	CDS	contig_10	+	79457	80362	906	302	selenium-dependent molybdenum hydroxylase accessory protein YqeB
ZNDK_0963	CDS	contig_10	+	80362	80670	309	103	50S ribosomal protein L21
ZNDK_0964	CDS	contig_10	+	80702	80971	270	90	50S ribosomal protein L27
ZNDK_0965	CDS	contig_10	+	81065	82192	1128	376	GTPase Obg
ZNDK_0966	CDS	contig_10	+	82182	83372	1191	397	glutamate 5-kinase
ZNDK_0967	CDS	contig_10	+	83388	84383	996	332	putative molybdoprotein maturation protien
ZNDK_0968	CDS	contig_10	+	84564	85511	948	316	periplasmic [NiFe] hydrogenase small subunit
ZNDK_0969	CDS	contig_10	+	85525	87207	1683	561	periplasmic [NiFe] hydrogenase large subunit
ZNDK_0970	CDS	contig_10	+	88019	89092	1074	358	uncharacterized protein containing restriction endonuclease-domain
ZNDK_pg_50	pseudogene	contig_10	+	89163	89444	282	x	pseudogene of transposase
ZNDK_0971	CDS	contig_10	+	89604	90038	435	145	hypothetical protein
ZNDK_0972	CDS	contig_11	-	1669	500	1170	390	Hdr-like menaquinol oxidoreductase, integral transmembrane subunit DsrP
ZNDK_0973	CDS	contig_11	-	2464	1682	783	261	Hdr-like menaquinol oxidoreductase, membrane bound triheme iron-sulfur binding subunit DsrO
ZNDK_0974	CDS	contig_11	-	2844	2464	381	127	Hdr-like menaquinol oxidoreductase, membrane bound triheme cytochrome c subunit DsrJ
ZNDK_0975	CDS	contig_11	-	4482	2845	1638	546	Hdr-like menaquinol oxidoreductase, cytoplasmic iron-sulfur binding subunit DsrK
ZNDK_0976	CDS	contig_11	-	5508	4495	1014	338	Hdr-like menaquinol oxidoreductase, transmembrane cytochrome b subunit DsrM
ZNDK_0977	CDS	contig_11	-	6036	5512	525	175	putative anti-sigma-factor
ZNDK_0978	CDS	contig_11	-	7111	6149	963	321	conserved hypothetical protein
ZNDK_0979	CDS	contig_11	-	8464	7193	1272	424	sulfate adenylyltransferase
ZNDK_0980	CDS	contig_11	+	8685	9266	582	194	heterodisulfide reductase subunit C
ZNDK_0981	CDS	contig_11	+	9263	10180	918	306	heterodisulfide reductase subunit B
ZNDK_0982	CDS	contig_11	+	10177	12138	1962	654	heterodisulfide reductase subunit A
ZNDK_0983	CDS	contig_11	+	12126	13574	1449	483	NAD(P)H dehydrogenase subunit CD
ZNDK_0984	CDS	contig_11	+	13571	14644	1074	358	NAD(P)H dehydrogenase subunit B
ZNDK_0985	CDS	contig_11	+	14797	15756	960	320	NAD(P)H dehydrogenase subunit A
ZNDK_0986	CDS	contig_11	+	15771	16310	540	180	conserved hypothetical protein
ZNDK_0987	CDS	contig_11	+	16596	17576	981	327	flagellar motor switch protein
ZNDK_0988	CDS	contig_11	-	18354	17596	759	253	conserved hypothetical protein
ZNDK_0989	CDS	contig_11	-	19568	18399	1170	390	phosphoglycerate kinase
ZNDK_0990	CDS	contig_11	-	21624	19624	2001	667	transketolase
ZNDK_0991	CDS	contig_11	-	22295	21627	669	223	ribulose-phosphate 3-epimerase
ZNDK_0992	CDS	contig_11	-	22650	22303	348	116	MerR family transcriptional regulator
ZNDK_0993	CDS	contig_11	-	25089	22678	2412	804	phenylalanyl-tRNA synthetase subunit beta
ZNDK_0994	CDS	contig_11	-	25472	25125	348	116	conserved hypothetical protein
ZNDK_0995	CDS	contig_11	-	26585	25545	1041	347	phenylalanyl-tRNA synthetase subunit alpha
ZNDK_0996	CDS	contig_11	-	26939	26586	354	118	50S ribosomal protein L20
ZNDK_0997	CDS	contig_11	-	27211	27014	198	66	50S ribosomal protein L35
ZNDK_0998	CDS	contig_11	-	27822	27310	513	171	translation initiation factor IF-3
ZNDK_0999	CDS	contig_11	-	29788	27842	1947	649	threonyl-tRNA synthetase
ZNDK_tRNA_41	tRNA	contig_11	-	30087	30011	77	x	tRNA-Val
ZNDK_1000	CDS	contig_11	-	31080	30148	933	311	FAD synthase
ZNDK_1001	CDS	contig_11	-	31565	31092	474	158	conserved hypothetical protein
ZNDK_1002	CDS	contig_11	-	33146	31635	1512	504	ATP-dependent RNA helicase DbpA
ZNDK_1003	CDS	contig_11	+	33246	33719	474	158	phosphoribosyl-AMP cyclohydrolase
ZNDK_1004	CDS	contig_11	+	33716	34606	891	297	ATP phosphoribosyltransferase
ZNDK_1005	CDS	contig_11	+	34617	35951	1335	445	O-antigen ligase
ZNDK_1006	CDS	contig_11	+	35948	36607	660	220	FAD-dependent thymidylate synthase
ZNDK_1007	CDS	contig_11	-	39781	36653	3129	1043	cation efflux system protein CusA
ZNDK_1008	CDS	contig_11	-	41013	39778	1236	412	cation efflux system protein CusB
ZNDK_1009	CDS	contig_11	-	41423	41070	354	118	cation efflux system protein CusF
ZNDK_1010	CDS	contig_11	-	42916	41420	1497	499	cation efflux system protein CusC
ZNDK_1011	CDS	contig_11	+	43651	44670	1020	340	putative UDP-glucuronate 5'-epimerase
ZNDK_1012	CDS	contig_11	+	44667	46727	2061	687	U32 family peptidase
ZNDK_1013	CDS	contig_11	-	47070	46813	258	86	hypothetical protein
ZNDK_pg_51	pseudogene	contig_11	+	47178	48142	965	x	pseudogene of ammonia-forming cytochrome c nitrite reductase large subunit
ZNDK_1014	CDS	contig_11	+	48344	48826	483	161	putative cell wall-associated hydrolase
ZNDK_pg_52	pseudogene	contig_11	+	48947	49246	300	x	pseudogene of transposase
ZNDK_1015	CDS	contig_11	-	50177	49350	828	276	putative protein disulfide oxidoreductase
ZNDK_1016	CDS	contig_11	+	50422	51216	795	265	chromosome partitioning protein ParA
ZNDK_1017	CDS	contig_11	-	51650	51234	417	139	conserved hypothetical protein
ZNDK_1018	CDS	contig_11	+	51716	52609	894	298	chromosome partitioning protein ParB
ZNDK_1019	CDS	contig_11	-	53706	52708	999	333	methionyl-tRNA formyltransferase
ZNDK_1020	CDS	contig_11	-	54203	53679	525	175	peptide deformylase
ZNDK_1021	CDS	contig_11	-	56083	54215	1869	623	aspartyl-tRNA synthase
ZNDK_1022	CDS	contig_11	-	57321	56080	1242	414	histidyl-tRNA synthetase
ZNDK_1023	CDS	contig_11	-	58751	57318	1434	478	amidophosphoribosyltransferase
ZNDK_1024	CDS	contig_11	-	59574	58777	798	266	conserved hypothetical protein
ZNDK_1025	CDS	contig_11	-	62095	59561	2535	845	DNA gyrase subunit A
ZNDK_1026	CDS	contig_11	-	64531	62129	2403	801	DNA gyrase subunit B
ZNDK_1027	CDS	contig_11	-	65682	64531	1152	384	DNA polymerase III subunit beta
ZNDK_1028	CDS	contig_11	-	66846	65818	1029	343	chromosomal replication initiator DnaA domain-containing protein
ZNDK_1029	CDS	contig_11	-	68356	67019	1338	446	UDP-glucose 6-dehydrogenase
ZNDK_1030	CDS	contig_11	+	68449	68820	372	124	4'-phosphopantetheinyl transferase
ZNDK_1031	CDS	contig_11	+	68820	70424	1605	535	bifunctional NAD(P)H-hydrate repair enzyme Nnr
ZNDK_1032	CDS	contig_11	+	70415	70900	486	162	tRNA threonylcarbamoyladenosine biosynthesis protein TsaE
ZNDK_1033	CDS	contig_11	+	70897	72138	1242	414	aspartate kinase
ZNDK_pg_53	pseudogene	contig_11	-	72722	72252	471	x	pseudogene of bifunctional acetaldehyde-CoA/alcohol dehydrogenase
ZNDK_1034	CDS	contig_11	-	74078	72852	1227	409	LL-diaminopimelate aminotransferase
ZNDK_1035	CDS	contig_11	-	74957	74109	849	283	diaminopimelate epimerase
ZNDK_1036	CDS	contig_11	-	77285	75093	2193	731	glutamine synthetase
ZNDK_pg_54	pseudogene	contig_11	-	77703	77369	335	x	pseudogene of nitrogen regulatory protein P-II
ZNDK_1037	CDS	contig_12	+	3	383	381	127	outer membrane autotransporter
ZNDK_1038	CDS	contig_12	+	558	2393	1836	612	3-octaprenyl-4-hydroxybenzoate carboxy-lyase
ZNDK_1039	CDS	contig_12	+	2454	3437	984	328	Fructose-1,6-bisphosphatase class 2
ZNDK_1040	CDS	contig_12	+	3438	3983	546	182	conserved hypothetical protein
ZNDK_1041	CDS	contig_12	-	5920	3980	1941	647	molecular chaperone Hsp90
ZNDK_1042	CDS	contig_12	+	6291	7493	1203	401	putative Fe2+ permease transmembrane component
ZNDK_1043	CDS	contig_12	+	7517	8092	576	192	putative Fe2+ permease periplasmic component
ZNDK_1044	CDS	contig_12	+	8165	9415	1251	417	conserved membrane protein
ZNDK_1045	CDS	contig_12	+	9425	10732	1308	436	ABC efflux transporter permease
ZNDK_1046	CDS	contig_12	+	10729	11865	1137	379	ABC efflux transporter permease
ZNDK_1047	CDS	contig_12	+	11880	12554	675	225	ABC efflux transporter ATP-binding protein
ZNDK_1048	CDS	contig_12	+	12597	13007	411	137	cytochrome c class III
ZNDK_1049	CDS	contig_12	+	13294	14565	1272	424	glutamate-1-semialdehyde aminotransferase
ZNDK_pg_55	pseudogene	contig_12	+	14562	14823	262	x	pseudogene of cobalamin biosynthesis protein CbiG
ZNDK_1050	CDS	contig_12	-	16413	15418	996	332	thiamine-monophosphate kinase
ZNDK_1051	CDS	contig_12	-	18571	16415	2157	719	DNA helicase II UvrD
ZNDK_1052	CDS	contig_12	+	18863	20386	1524	508	putative spermidine syntase
ZNDK_1053	CDS	contig_12	+	20620	21531	912	304	sulfite exporter TauE/SafE family protein
ZNDK_1054	CDS	contig_12	+	21550	22380	831	277	glutamate racemase
ZNDK_1055	CDS	contig_12	+	22523	22798	276	92	DNA-binding protein HU-beta
ZNDK_1056	CDS	contig_12	-	24060	22861	1200	400	tyrosyl-tRNA synthetase
ZNDK_1057	CDS	contig_12	+	24361	25626	1266	422	conserved hypothetical protein
ZNDK_1058	CDS	contig_12	-	26424	25813	612	204	DNA repair/recombination protein RecR
ZNDK_pg_56	pseudogene	contig_12	-	26545	26429	117	x	pseudogene of YbaB/EbfC family DNA-binding protein
ZNDK_1059	CDS	contig_12	-	27962	26547	1416	472	DNA polymerase III, subunits gamma and tau
ZNDK_1060	CDS	contig_12	-	28893	27973	921	307	branched-chain amino acid aminotransferase
ZNDK_1061	CDS	contig_12	+	29230	30231	1002	334	tRNA pseudouridine synthase B
ZNDK_1062	CDS	contig_12	+	30266	30535	270	90	ribosomal protein S15
ZNDK_1063	CDS	contig_12	+	30558	32786	2229	743	polyribonucleotide nucleotidyltransferase
ZNDK_1064	CDS	contig_12	-	33584	32937	648	216	conserved hypothetical protein
ZNDK_1065	CDS	contig_12	-	34289	33729	561	187	uncharacterized BON-domain containing protein
ZNDK_1066	CDS	contig_12	-	35549	34299	1251	417	UDP-N-acetylglucosamine 1-carboxyvinyltransferase
ZNDK_tRNA_42	tRNA	contig_12	+	35653	35728	76	x	tRNA-His
ZNDK_tRNA_43	tRNA	contig_12	+	35757	35833	77	x	tRNA-Pro
ZNDK_1067	CDS	contig_12	-	37973	35883	2091	697	glycyl-tRNA synthetase subunit beta
ZNDK_1068	CDS	contig_12	-	38860	37976	885	295	glycyl-tRNA synthetase subunit alpha
ZNDK_1069	CDS	contig_12	-	39631	38882	750	250	DNA repair/recombination protein RecO
ZNDK_1070	CDS	contig_12	-	40506	39628	879	293	conserved hypothetical protein
ZNDK_1071	CDS	contig_12	-	41474	40524	951	317	peptidyl-prolyl cis-trans isomerase
ZNDK_1072	CDS	contig_12	-	42621	41578	1044	348	hypothetical protein
ZNDK_1073	CDS	contig_12	-	46106	42648	3459	1153	transcription-repair coupling factor
ZNDK_1074	CDS	contig_12	-	46458	46138	321	107	conserved hypothetical protein
ZNDK_1075	CDS	contig_12	-	47839	46778	1062	354	peptide chain release factor 1 (RF-1)
ZNDK_1076	CDS	contig_12	-	48229	48020	210	70	50S ribosomal protein L31
ZNDK_1077	CDS	contig_12	-	49280	48384	897	299	peptidase M24
ZNDK_1078	CDS	contig_12	-	50342	49284	1059	353	holliday junction DNA helicase RuvB
ZNDK_1079	CDS	contig_12	-	50953	50339	615	205	holliday junction DNA helicase RuvA
ZNDK_1080	CDS	contig_12	-	51719	51162	558	186	conserved hypothetical protein
ZNDK_1081	CDS	contig_12	-	52170	51739	432	144	conserved hypothetical protein
ZNDK_1082	CDS	contig_12	+	52260	53444	1185	395	aspartate aminotransferase
ZNDK_pg_57	pseudogene	contig_12	+	53379	53597	219	x	pseudogene of glutamine amidotransferase
ZNDK_1083	CDS	contig_12	-	54058	53600	459	153	putative Fe2+/Zn2+ uptake regulator
ZNDK_1084	CDS	contig_12	+	54377	55741	1365	455	Trk-potassium transport system, membrane component TrkG
ZNDK_1085	CDS	contig_12	+	55755	56414	660	220	Trk-potassium transport system, NAD-binding component TrkA
ZNDK_1086	CDS	contig_12	+	56476	57312	837	279	ferredoxin-NADP(+) reductase subunit beta
ZNDK_1087	CDS	contig_12	+	57309	58706	1398	466	ferredoxin-NADP(+) reductase subunit alpha
ZNDK_1088	CDS	contig_12	+	58717	59565	849	283	histidinol-phosphatase
ZNDK_1089	CDS	contig_12	+	59585	61054	1470	490	putative Mo2+ ABC transporter ATP-binding protein
ZNDK_1090	CDS	contig_12	-	61655	61014	642	214	conserved hypothetical protein
ZNDK_1091	CDS	contig_12	+	61733	62854	1122	374	conserved hypothetical protein
ZNDK_1092	CDS	contig_12	+	62899	63435	537	179	conserved hypothetical protein
ZNDK_1093	CDS	contig_12	-	63992	63612	381	127	50S ribosomal protein L7/L12
ZNDK_1094	CDS	contig_12	-	64572	64045	528	176	50S ribosomal protein L10
ZNDK_1095	CDS	contig_12	-	65434	64727	708	236	50S ribosomal protein L1
ZNDK_1096	CDS	contig_12	-	65867	65445	423	141	50S ribosomal protein L11
ZNDK_1097	CDS	contig_12	-	66472	65873	600	200	transcription antitermination factor NusG
ZNDK_1098	CDS	contig_12	-	66721	66482	240	80	preprotein translocase subunit SecE
ZNDK_tRNA_44	tRNA	contig_12	-	66832	66756	77	x	tRNA-Trp
ZNDK_1099	CDS	contig_12	-	67041	66892	150	50	50S ribosomal protein L33
ZNDK_1100	CDS	contig_12	-	68238	67045	1194	398	translation elongation factor Tu
ZNDK_tRNA_45	tRNA	contig_12	-	68507	68432	76	x	tRNA-Gly
ZNDK_tRNA_46	tRNA	contig_12	-	68766	68681	86	x	tRNA-Tyr
ZNDK_tRNA_47	tRNA	contig_12	-	68899	68824	76	x	tRNA-Thr
ZNDK_1101	CDS	contig_12	-	70381	68951	1431	477	ArsB/NhaD family permease
ZNDK_1102	CDS	contig_12	+	70582	71199	618	206	tRNA (guanosine-2'-O-)-methyltransferase
ZNDK_1103	CDS	contig_12	+	71212	72774	1563	521	RfbX-like uncharacterized exporter involved in cell wall biogenesis
ZNDK_1104	CDS	contig_12	+	72836	74191	1356	452	DNA repair protein RadA/Sms
ZNDK_pg_58	pseudogene	contig_12	-	75623	75404	220	x	pseudogene of single-strand DNA-binding protein
ZNDK_1105	CDS	contig_12	+	75849	77384	1536	512	hypothetical protein
ZNDK_1106	CDS	contig_12	+	77381	79363	1983	661	DNA helicase II
ZNDK_1107	CDS	contig_12	+	79360	80445	1086	362	hypothetical protein
ZNDK_1108	CDS	contig_12	+	80435	83893	3459	1153	helicase domain protein
ZNDK_1109	CDS	contig_12	+	83936	85804	1869	623	hypothetical protein
ZNDK_1110	CDS	contig_12	+	85801	87441	1641	547	hypothetical protein
ZNDK_1111	CDS	contig_12	+	87407	89461	2055	685	radical SAM domain protein
ZNDK_1112	CDS	contig_12	+	89711	90073	363	121	transposase
ZNDK_1113	CDS	contig_13	+	328	3846	3519	1173	helicase domain protein
ZNDK_1114	CDS	contig_13	+	3843	5135	1293	431	putative DNA restriction-modification system endonuclease subunit
ZNDK_1115	CDS	contig_13	+	5905	8724	2820	940	DNA restriction-modification system adenine-specific methylase subunit
ZNDK_pg_59	pseudogene	contig_13	+	10535	13908	3374	x	pseudogene of hypothetical protein
ZNDK_1116	CDS	contig_13	+	14878	16110	1233	411	phage integrase
ZNDK_1117	CDS	contig_13	-	16369	16085	285	95	DNA-binding protein
ZNDK_1118	CDS	contig_13	-	16692	16492	201	67	hypothetical protein
ZNDK_1119	CDS	contig_13	-	17017	16730	288	96	hypothetical protein
ZNDK_1120	CDS	contig_13	-	18048	17020	1029	343	filamentation induced by cAMP protein Fic
ZNDK_1121	CDS	contig_13	+	18204	18425	222	74	hypothetical protein
ZNDK_1122	CDS	contig_13	+	19571	21316	1746	582	hypothetical protein
ZNDK_1123	CDS	contig_13	+	21309	23597	2289	763	hypothetical protein
ZNDK_1124	CDS	contig_13	-	24276	24052	225	75	hypothetical protein
ZNDK_1125	CDS	contig_13	-	24565	24257	309	103	hypothetical protein
ZNDK_1126	CDS	contig_13	+	24703	24906	204	68	hypothetical protein
ZNDK_1127	CDS	contig_13	+	24893	25210	318	106	hypothetical protein
ZNDK_1128	CDS	contig_13	+	25220	25951	732	244	conjugal transfer protein TraL
ZNDK_1129	CDS	contig_13	+	25955	26413	459	153	hypothetical protein
ZNDK_1130	CDS	contig_13	+	26413	27369	957	319	putative type Ⅳ secretion system component virB11
ZNDK_1131	CDS	contig_13	-	27757	27380	378	126	helix-turn-helix protein
ZNDK_1132	CDS	contig_13	+	28179	28514	336	112	putative type Ⅳ secretion system component virB2
ZNDK_1133	CDS	contig_13	+	28539	28817	279	93	putative type Ⅳ secretion system component virB3
ZNDK_pg_60	pseudogene	contig_13	+	28811	31219	2409	x	pseudogene of putative type Ⅳ secretion system component virB4
ZNDK_1134	CDS	contig_13	+	31271	32074	804	268	putative type Ⅳ secretion system component virB5
ZNDK_1135	CDS	contig_13	+	32083	33201	1119	373	putative type Ⅳ secretion system component virB6
ZNDK_1136	CDS	contig_13	+	33209	33919	711	237	putative type Ⅳ secretion system component virB8
ZNDK_1137	CDS	contig_13	+	33919	34851	933	311	putative type Ⅳ secretion system component virB9
ZNDK_1138	CDS	contig_13	+	34851	35285	435	145	conjugal transfer protein TrbH
ZNDK_1139	CDS	contig_13	+	35282	36505	1224	408	putative type Ⅳ secretion system component virB10
ZNDK_1140	CDS	contig_13	-	36838	36512	327	109	type II toxin-antitoxin system HicB family antitoxin
ZNDK_1141	CDS	contig_13	-	37207	36863	345	115	type II toxin-antitoxin system HicB family antitoxin
ZNDK_1142	CDS	contig_13	-	37458	37204	255	85	type II toxin-antitoxin system HicA family toxin
ZNDK_1143	CDS	contig_13	+	37608	39668	2061	687	putaive type IV secretion system, ATP-binding, DNA transfer protein TraG/VirD4
ZNDK_1144	CDS	contig_13	+	39679	40143	465	155	putaive type IV secretion system, signal peptidase TraF
ZNDK_1145	CDS	contig_13	-	40543	40283	261	87	BrnA family antitoxin
ZNDK_1146	CDS	contig_13	-	40793	40518	276	92	BrnT family toxin
ZNDK_1147	CDS	contig_13	+	40858	41058	201	67	hypothetical protein
ZNDK_pg_61	pseudogene	contig_13	+	41263	43476	2214	x	pseudogene of putative antirestrictionl protein ArdC
ZNDK_1148	CDS	contig_13	-	47628	46843	786	262	conserved hypothetical protein
ZNDK_tRNA_48	tRNA	contig_13	-	47786	47711	76	x	tRNA-Thr
ZNDK_1149	CDS	contig_13	-	48214	48062	153	51	GTPase EngA
ZNDK_pg_62	pseudogene	contig_14	+	726	1112	387	x	pseudogene of hypothetical protein
ZNDK_1150	CDS	contig_14	-	4167	1183	2985	995	type I restriction-modification system subunit R
ZNDK_1151	CDS	contig_14	-	4988	4164	825	275	hypothetical protein
ZNDK_1152	CDS	contig_14	-	6236	4992	1245	415	type I restriction-modification system subunit S
ZNDK_1153	CDS	contig_14	-	7960	6242	1719	573	type I restriction-modification system subunit M
ZNDK_1154	CDS	contig_14	-	9093	8260	834	278	hypothetical protein
ZNDK_1155	CDS	contig_14	-	10280	9192	1089	363	tRNA-specific 2-thiouridylase MnmA
ZNDK_1156	CDS	contig_14	+	10498	11706	1209	403	adenylyltransferase/sulfurtransferase MoeZ
ZNDK_1157	CDS	contig_14	+	11812	13002	1191	397	major facilitator superfamily MFS_1
ZNDK_1158	CDS	contig_14	+	13232	14107	876	292	conserved hypothetical protein
ZNDK_1159	CDS	contig_14	-	14553	14176	378	126	conserved hypothetical protein
ZNDK_1160	CDS	contig_14	-	15308	14754	555	185	conserved hypothetical protein
ZNDK_1161	CDS	contig_14	+	15432	16856	1425	475	adenosylhomocysteinase
ZNDK_1162	CDS	contig_14	+	16883	17371	489	163	ribonuclease H
ZNDK_pg_63	pseudogene	contig_14	+	17377	18209	833	x	pseudogene of conserved hypothetical protein
ZNDK_1163	CDS	contig_14	+	18438	19151	714	238	ribosome maturation factor RimP
ZNDK_1164	CDS	contig_14	+	19141	20433	1293	431	transcription elongation factor NusA
ZNDK_1165	CDS	contig_14	+	20430	20696	267	89	DUF448 domain-containing protein
ZNDK_1166	CDS	contig_14	+	20689	23514	2826	942	translation initiation factor IF-2
ZNDK_1167	CDS	contig_14	+	23516	24538	1023	341	DHH family phosphoesterase
ZNDK_1168	CDS	contig_14	-	26583	24541	2043	681	translation elongation factor G
ZNDK_1169	CDS	contig_14	-	27401	26655	747	249	6-phosphogluconolactonase
ZNDK_1170	CDS	contig_14	-	28254	27355	900	300	uncharacterized methyltransferase
ZNDK_1171	CDS	contig_14	-	29356	28220	1137	379	YaeI-like metallophosphoesterase
ZNDK_1172	CDS	contig_14	+	29578	29952	375	125	desulfoferrodoxin
ZNDK_1173	CDS	contig_14	+	29975	30112	138	46	rubredoxin
ZNDK_1174	CDS	contig_14	+	30240	31442	1203	401	MBL fold metallo-hydrolase
ZNDK_1175	CDS	contig_14	+	31718	32578	861	287	Zn-dependent membrane-bound peptidase HtpX
ZNDK_1176	CDS	contig_14	+	32616	32978	363	121	conserved hypothetical protein
ZNDK_1177	CDS	contig_14	-	33642	32959	684	228	dITP/XTP pyrophosphatase
ZNDK_1178	CDS	contig_14	+	33779	34303	525	175	dUTP pyrophosphatase
ZNDK_1179	CDS	contig_14	-	37018	34331	2688	896	valyl-tRNA synthetase
ZNDK_1180	CDS	contig_14	+	37056	38336	1281	427	conserved hypothetical protein
ZNDK_1181	CDS	contig_15	+	320	817	498	166	cob(I)alamin adenosyltransferase
ZNDK_1182	CDS	contig_15	+	759	1283	525	175	hypothetical protein
ZNDK_1183	CDS	contig_15	-	4396	1136	3261	1087	SNF2/helicase domain-containing protein
ZNDK_1184	CDS	contig_15	+	4450	6057	1608	536	oligopeptide/dipeptide ABC transporter substrate-binding protein DppA
ZNDK_1185	CDS	contig_15	-	6939	6109	831	277	chorismate dehydratase
ZNDK_1186	CDS	contig_15	-	8572	7211	1362	454	ABC efflux transporter ATP-binding protein
ZNDK_1187	CDS	contig_15	-	9788	8598	1191	397	ABC efflux transporter permease
ZNDK_1188	CDS	contig_15	-	10850	9858	993	331	Putative signal peptide peptidase SppA (protease IV)
ZNDK_1189	CDS	contig_15	-	12523	10847	1677	559	acyl-CoA synthetases (AMP-forming)
ZNDK_1190	CDS	contig_15	-	13104	12535	570	190	PuuR-like transcriptional regulator
ZNDK_1191	CDS	contig_15	-	13952	13176	777	259	GTP cyclohydrolase
ZNDK_1192	CDS	contig_15	-	14371	13952	420	140	nickel-responsive transcriptional regulator NikR
ZNDK_1193	CDS	contig_15	-	16846	14486	2361	787	diguanylate cyclase domain-containing protein
ZNDK_1194	CDS	contig_15	-	17441	17043	399	133	outer membrane autotransporter
ZNDK_1195	CDS	contig_16	+	326	1081	756	252	filamentation induced by cAMP protein Fic
ZNDK_1196	CDS	contig_16	-	2458	1130	1329	443	lytic transglycosylase
ZNDK_1197	CDS	contig_16	+	2511	3320	810	270	23S rRNA (guanosine2251-2'-O)-methyltransferase
ZNDK_1198	CDS	contig_16	-	4125	3457	669	223	3'-5' exonuclease
ZNDK_1199	CDS	contig_16	-	5558	4137	1422	474	tRNA modification GTPase TrmE
ZNDK_1200	CDS	contig_16	-	6476	5565	912	304	single-stranded DNA-binding protein
ZNDK_1201	CDS	contig_16	-	8165	6537	1629	543	membrane protein insertase subunit YidC
ZNDK_1202	CDS	contig_16	-	8438	8175	264	88	membrane protein insertion efficiency factor YidD
ZNDK_1203	CDS	contig_16	-	8830	8435	396	132	ribonuclease P protein component
ZNDK_1204	CDS	contig_16	-	9123	8989	135	45	50S ribosomal protein L34
ZNDK_1205	CDS	contig_16	+	10757	11935	1179	393	multidrug efflux pump subunit MdtA
ZNDK_pg_64	pseudogene	contig_16	-	12401	11979	423	x	pseudogene of hypothetical protein
ZNDK_1206	CDS	contig_17	+	504	980	477	159	putative type Ⅳ secretion system component virB1
ZNDK_1207	CDS	contig_17	+	970	1284	315	105	conjugal transfer system, relaxosome component TraJ
ZNDK_pg_65	pseudogene	contig_17	+	1288	2983	1696	x	pseudogene of conjugal transfer system, relaxase TraI
ZNDK_1208	CDS	contig_17	-	3226	2987	240	80	helix-turn-helix protein
ZNDK_1209	CDS	contig_17	-	3549	3346	204	68	hypothetical protein
ZNDK_1210	CDS	contig_17	-	4532	3813	720	240	4-carboxymuconolactone decarboxylase
ZNDK_pg_66	pseudogene	contig_17	-	5630	4563	1068	x	pseudogene of aldo/keto reductase
ZNDK_1211	CDS	contig_17	-	6272	5775	498	166	4-carboxymuconolactone decarboxylase
ZNDK_1212	CDS	contig_17	-	7711	7022	690	230	flavodoxin
ZNDK_1213	CDS	contig_17	-	8397	7636	762	254	oxidoreductase
ZNDK_1214	CDS	contig_17	+	8570	9487	918	306	AraC family transcriptional regulator
ZNDK_1215	CDS	contig_17	-	12002	10458	1545	515	DNA topoisomerase I
ZNDK_pg_67	pseudogene	contig_18	-	428	8	421	x	pseudogene of transposase
ZNDK_1216	CDS	contig_18	+	731	1540	810	270	DNA restriction-modification system methylase subunit
ZNDK_1217	CDS	contig_18	+	1543	2322	780	260	DNA restriction-modification system endonuclease subunit
ZNDK_1218	CDS	contig_18	+	2359	5508	3150	1050	multidrug efflux pump subunit MdtB
ZNDK_1219	CDS	contig_18	+	5505	8708	3204	1068	multidrug efflux pump subunit MdtC
ZNDK_1220	CDS	contig_19	-	1068	1	1068	356	conserved hypothetical protein
ZNDK_1221	CDS	contig_19	-	1428	1183	246	82	hypothetical protein
ZNDK_1222	CDS	contig_19	-	2432	1431	1002	334	EamA/RhaT family transporter
ZNDK_1223	CDS	contig_19	-	3000	2419	582	194	hypothetical protein
ZNDK_1224	CDS	contig_19	-	4953	3064	1890	630	type I phosphodiesterase/nucleotide pyrophosphatase
ZNDK_1225	CDS	contig_19	-	6578	5001	1578	526	BCCT transporter
ZNDK_pg_68	pseudogene	contig_19	-	6913	6758	156	x	pseudogene of transposase
ZNDK_pg_69	pseudogene	contig_20	+	1869	2291	423	x	pseudogene of helicase
ZNDK_1226	CDS	contig_20	+	2695	3198	504	168	rubrerythrin (NADH peroxidase)
ZNDK_1227	CDS	contig_20	+	3355	4680	1326	442	carboxy-terminal-processing protease
ZNDK_pg_70	pseudogene	contig_20	+	5346	6975	1630	x	pseudogene of cobyric acid synthase
ZNDK_1228	CDS	contig_21	+	1031	2128	1098	366	restriction endonuclease
ZNDK_1229	CDS	contig_21	+	3749	4228	480	160	hypothetical protein
ZNDK_pg_71	pseudogene	contig_22	-	1118	131	988	x	pseudogene of membrane-associated HD superfamily hydrolase
ZNDK_1230	CDS	contig_22	+	1762	2622	861	287	periplasmic sirohydrochlorin cobaltochelatase/ferrochelatase
ZNDK_1231	CDS	contig_22	+	2625	3506	882	294	Fe3+-complex ABC transporter substrate-binding protein
ZNDK_1232	CDS	contig_22	+	3503	4219	717	239	cobalt-precorrin-2 C(20)-methyltransferase
ZNDK_pg_72	pseudogene	contig_22	+	4797	5065	269	x	pseudogene of outermembrane Hek-like protein
ZNDK_pg_73	pseudogene	contig_23	+	80	1241	1162	x	pseudogene of cobalamin biosynthesis protein CbiG
ZNDK_1233	CDS	contig_23	+	1238	1987	750	250	precorrin-3B C17-methyltransferase
ZNDK_pg_74	pseudogene	contig_24	+	1	854	854	x	pseudogene of molybdenum cofactor biosynthesis protein A
ZNDK_1234	CDS	contig_24	-	1641	832	810	270	cobalt-precorrin-4 C(11)-methyltransferase
ZNDK_pg_75	pseudogene	contig_24	-	3288	1784	1505	x	pseudogene of precorrin-6Y C5,15-methyltransferase (decarboxylating)
ZNDK_1235	CDS	contig_24	-	4424	3276	1149	383	cobalt-precorrin-5B (C1)-methyltransferase
ZNDK_pg_76	pseudogene	contig_25	+	379	1475	1097	x	pseudogene of nitronate monooxygenase
ZNDK_pg_77	pseudogene	contig_25	-	3148	1739	1410	x	pseudogene of aspartate ammonia-lyase
ZNDK_1236	CDS	contig_25	-	4506	3202	1305	435	anaerobic C4-dicarboxylate transporter DcuA
ZNDK_pg_78	pseudogene	contig_25	-	5420	4566	855	x	pseudogene of aspartate ammonia-lyase
ZNDK_1237	CDS	contig_26	-	1140	898	243	81	transposase
ZNDK_1238	CDS	contig_26	-	1522	1208	315	105	hypothetical protein
ZNDK_pg_79	pseudogene	contig_27	-	287	108	180	x	pseudogene of cell division protein FtsK
ZNDK_tRNA_49	tRNA	contig_27	+	294	370	77	x	tRNA-Val
ZNDK_1239	CDS	contig_27	-	1118	495	624	208	multiple promoter invertase
ZNDK_1240	CDS	contig_28	-	172	2	171	57	hydrogenase maturation protease
ZNDK_pg_80	pseudogene	contig_28	+	445	618	174	x	pseudogene of DNA-binding protein
ZNDK_1241	CDS	contig_28	+	795	1160	366	122	DNA primase
ZNDK_1242	CDS	contig_29	-	721	2	720	240	ammonia-forming cytochrome c nitrite reductase large subunit
ZNDK_1243	CDS	contig_29	-	1181	714	468	156	ammonia-forming cytochrome c nitrite reductase small subunit
ZNDK_pg_81	pseudogene	contig_29	+	1417	1654	238	x	pseudogene of hypothetical protein
ZNDK_pg_82	pseudogene	contig_29	-	3731	1766	1966	x	pseudogene of U32 family peptidase
ZNDK_pg_83	pseudogene	contig_30	-	598	1	598	x	pseudogene of conserved hypothetical protein
ZNDK_1244	CDS	contig_30	-	896	708	189	63	4Fe-4S ferredoxin
ZNDK_1245	CDS	contig_30	+	1094	2188	1095	365	nicotinate-nucleotide--dimethylbenzimidazole phosphoribosyltransferase
ZNDK_1246	CDS	contig_30	+	2195	3241	1047	349	oligopeptide/dipeptide ABC transporter ATP-binding protein
ZNDK_1247	CDS	contig_30	+	4516	5142	627	209	conserved hypothetical protein
ZNDK_1248	CDS	contig_31	-	938	3	936	312	DUF1848 domain-containing protein
ZNDK_1249	CDS	contig_32	-	358	2	357	119	putative NAD(P)H-dependent FMN reductase
ZNDK_1250	CDS	contig_32	-	1184	417	768	256	cobalamin-5-phosphate synthase
ZNDK_1251	CDS	contig_32	-	1381	1274	108	36	F0F1 ATP synthase subunit C
ZNDK_1252	CDS	contig_33	-	399	70	330	110	F0F1 ATP synthase subunit I'
ZNDK_pg_84	pseudogene	contig_33	-	720	437	284	x	pseudogene of F0F1 ATP synthase subunit I
ZNDK_1253	CDS	contig_33	+	1094	1285	192	64	conserved hypothetical protein
ZNDK_pg_85	pseudogene	contig_33	+	1288	2838	1551	x	pseudogene of cobyrinic acid a,c-diamide synthase
ZNDK_1254	CDS	contig_33	+	2852	3493	642	214	cobalt-precorrin-8X methylmutase
ZNDK_pg_86	pseudogene	contig_33	-	4642	3637	1006	x	pseudogene of low-affinity inorganic phosphate transporter
ZNDK_1255	CDS	contig_34	+	101	835	735	245	cobalamin biosynthesis protein CbiB
ZNDK_1256	CDS	contig_35	-	111	1	111	37	hypothetical protein
ZNDK_1257	CDS	contig_36	+	2	211	210	70	hypothetical protein
