# Supplementary material for: Parallel reductive genome evolution in Desulfovibrio ectosymbionts independently acquired by Trichonympha protists in the termite gut
Source: ISME J. 2020 Jun 1;14(9):2288–301. doi: 10.1038/s41396-020-0688-1 (PMC7608387; doi:10.1038/s41396-020-0688-1)
Supplement: Supplementary file 6 — Dataset S3 [file 41396_2020_688_MOESM6_ESM.xlsx]

## Sheet: S3
Dataset S3. Repeat and spacer sequences of the CRISPR-Cas system in the ZnDsv-02 genome.
contig_7
repeat sequence 1	GTTTCAATTCACGCCCCCGCGTAAGGGGCGAC
spacer sequence 1	GGATACTTCCCTTTGCGCGTATGATGATAAATG
spacer sequence 2	CTCTCCGCCAACCCTTCACCCCGCATCTTTGCC
spacer sequence 3	GCCGATCAATTGCCACGCCATCAAGTTGGATGA
spacer sequence 4	ATTATGACAAAAGACAAGATAAATAAGGACAT
spacer sequence 5	GCCCGTCACAGAGTATTGCGGGAGAGCTTTTT
spacer sequence 6	ATGAAGTGTGATTTTTATCAGGGGGTGGAAAAT
spacer sequence 7	TTTGGCATGTCCATAATCTGCATAAGGAAGTC
spacer sequence 8	ATTATGACAAAAGACAAGATAAATAAGGACAT
spacer sequence 9	GCCCGTCACAGAGTATTGCGGGAGAGCTTTTT
spacer sequence 10	ATTATGACAAAAGACAAGATAAATAAGGACAT
spacer sequence 11	GATGCCTTGTCCGGCCTCACCAAGGAAAGATAAA
spacer sequence 12	TTCTTTACAACATAGCCAGCTACATATTGCGCG
spacer sequence 13	GAATCACCCGGAAGCCAAAAACAAAAGGAAAAA
spacer sequence 14	GGCGCAGGACTTTACATAGATGGCACGATTTTC
spacer sequence 15	AACAAGGCCATGCCGACGCTGCTTGCAACGCCG
spacer sequence 16	CTTATTAAATCAGTCATTTGCGCATTTAAGCTAA
spacer sequence 17	TTTAAGCCTTGGCGCTGATGGCTGGGAGATGTCC
spacer sequence 18	CACGAGTCGGAAATGAGAGTCGCGCAAATGGGAT
spacer sequence 19	GCAAGCTGATGGAATACTAGCCAGCCGCAATGT
spacer sequence 20	GGGAAGCCACCACTGGCCGTAGCGTGCGCCGCAATGT
spacer sequence 21	GACGCGATCAGGGGCACAACACTCTCACCATACAG
spacer sequence 22	TATTCCGGCAAAGGGATAAGGGCAGAATGAAAATT
spacer sequence 23	AGGATTGATTTTGAATGGCCTTCCTGTTCGTAGC
spacer sequence 24	GGCAAGGGAAATTCCTCCCAGCCGGAAAAAAAG
spacer sequence 25	ATTGAATAGTCTGTTGCGTGATTTATCCGCATAGTT
spacer sequence 26	CCATGGAAGCCGTCAGAAGTTTGTAGTTAGACA
spacer sequence 27	ATTCAATCCCCGAAACCGTTTCGTACGTAACCGA
spacer sequence 28	ACAAAAAATTCACCTGCAACTGTAGTTATGAA
spacer sequence 29	CACATTGTTATCAACCATTTGCATGGCTAACT
spacer sequence 30	GTCCGCGACCTCCAGGCGTGCGACTGGGAGCGC
spacer sequence 31	ATTTACCCCCGACGGTGCAGAAGTCCTTGACCA
spacer sequence 32	AAAAATAAAGATAATTATGTCCAAAGTTTGCTT
spacer sequence 33	AGTTGGTATTCTCAAAGGACTCCGGTCTTGACAC
spacer sequence 34	GCGTGCGGCCGATATCGCCGCGCGCCAAGAGATG
spacer sequence 35	GGAACAGAGCAGGACTCTTTTCGACTGGTCAAC
spacer sequence 36	CTCCCTGTCACGTAGCATAGTACTTATCAAGTA
spacer sequence 37	AGCATACGACCTAATCTATAACGAGTGGTATCGT
spacer sequence 38	AGGAAGCAACCTGAAGCCGCAGCCGGTCGCGGAT
spacer sequence 39	GTGAAGGATTCGCCGCAAGGAACGAGGCATTGAG
spacer sequence 40	AACTGCCAACGTGGACGATGGATATAGCCGACGAA
spacer sequence 41	GCCGTCAGTTTCCGCGGTGATGGTCGAATTATC
spacer sequence 42	ATCGCCCGCCTTGCGTAAAATTGCGTTCAGCTG
spacer sequence 43	CACGACCTGGGCGCGCAGCCGATCACGGATGTGCT
spacer sequence 44	GAGGTCGGAGTCGCCTCCCAGAGCATAACGAAGC
spacer sequence 45	TCCATCAGCCCGGCGGCCGCCGGGCATAGCTGG
spacer sequence 46	TTCATCTGCGCCGTGATATCATGCCCGCACACGG
spacer sequence 47	CAGAAAATGGGGGCGCGGGAATTCTGGATTGAA
spacer sequence 48	GGTAGCATAGCATGTCGTGGGAATACGAAAATCT
spacer sequence 49	GCCCCGAAACGTTCATCCGGCACAATCAGGTCTG
spacer sequence 50	GTTGCGTACGGCGCACCATCTTCAGGCCGCCGATC
spacer sequence 51	AAAAAGCGCTTGTGATAAAGGCTGAATATTACAG
spacer sequence 52	CCGCGCCATATAAGGGAAAACTTGAATTTATTGT
spacer sequence 53	AAATTGCACAGGTATCTGAACCTTGTTTGGAAAC
spacer sequence 54	AACAAGTTGCTGTAATGCTTAGGAAAATCGCG
spacer sequence 55	CGCATCCATCAGCAAGCCCGTGATATCGAACAG
spacer sequence 56	CCAACAGGAAGTCCGAAGTAATCATGAATAGAGCC
spacer sequence 57	GTCAACTTCCTGTTGGCGACTATCAGATTCGTTTTG
spacer sequence 58	AGAGCAGCAGTAAGACCGATAGCAGGTTTAAGT
spacer sequence 59	CATAATAAAGTTCATCGGTGTAAACGGGTTGCT
spacer sequence 60	CTCATTGCCCCGCCGCCCCGTTCCAGCACGTGAGT
spacer sequence 61	CGCAACACCTGACAAAATCGGCATGATGAAGCCG
spacer sequence 62	GCTCCGCCGGTGGGTTCGGTACCATCAGTGTCTA
spacer sequence 63	TCCGTCACGGGCGCGGCTAGTAAGATTATGCTA
spacer sequence 64	GGATACTTCCCTTTGCGCGTATGATGATAAATG
spacer sequence 65	GGATACTTCCCTTTGCGCGTATGATGATAAATG
spacer sequence 66	TCTGCGGCTGGCTGGGCGCGTTCGGCCTTGGATG
spacer sequence 67	AAGGCCAGCGCACATTCCGGATCAGGCGCGGCCT
spacer sequence 68	ATCATTTTTGTAGGTTGAAGAACGTCTGTCAAAT
spacer sequence 69	AATCGTGCGAAACGGCCAGATGTACACCGCAGCC
spacer sequence 70	GGGGCGGGGATTTTCCCCGCGCCACAAACAAAAG
spacer sequence 71	GTCGATGGCGACGGCTGAAGCGCCCGGGATGGTAC
spacer sequence 72	GACGCCCATCCAGCAAGCTGCTGGCCTCCAACAT
spacer sequence 73	GCACGCGGAAGCTGCCCGTCACGTTGGCCGCAAG
spacer sequence 74	CCCCGCAGCGGATGATTGCCATTTGTGGGTGTG
spacer sequence 75	TACAGACATGAACAACAATTTGGCCGGCATATAT
spacer sequence 76	GAAGGCCGACGACACCACGACCAGCATTGACGCT
spacer sequence 77	GTCTTGGTGAAGGTTATAAGAAACATACAGTCG
spacer sequence 78	GGCGTAGATAATCATCATCTACATCATAAAAAAA
spacer sequence 79	GTGCGCCACATCGCTGGTCCTAAAACCTCAAAA
spacer sequence 80	CACACGTTGAGCGTCCTCGTCAAGCAAAGACTG
spacer sequence 81	AAATGGGCTGCATAAAAATATCACCGCTGAAC
spacer sequence 82	CTTTTCTTCCTTTGTCGTATAGGATGCGAAAT
spacer sequence 83	ATGGCCCCGGTAAAGGTTGGAGTTATAGTTGCACTG
spacer sequence 84	CCGTCCAGCCGCCTTCCCCAAACTTCCCCGTTATA
spacer sequence 85	GTATTGATTCAGCCACAGACACCATTGTTTTGTG
spacer sequence 86	GCAACCGGAGGGGGCAATGAACAAAGATAAGGT
spacer sequence 87	TCTTGACATTATTGTCCAGAAAACCATACAGGA
spacer sequence 88	TACCTTGCCAGCAATCAGGACACGCGGGAATGT
spacer sequence 89	CAATCGCAACCTAAAGGGGGCTAAAATGGCAGTG
spacer sequence 90	CCACAAGGAAGGTAAGCTGACGCCCTGGGCACAG
spacer sequence 91	GATAGATCGCCACCAGCGCCGGGCATACGATCA
spacer sequence 92	TTGCTGATAAACAAATGGGGCTGGTGAATTTATG
spacer sequence 93	CTTTAGACTGTACATAATAGTTCTAAAATTTGA
spacer sequence 94	CCCCCCTCTCCATGCTGTACCGCAGTCGAGAACAT
spacer sequence 95	GCCGCCCTTGGCAACATCGCCTTCACTATAGAAT
spacer sequence 96	AATACGGAACAGATAAAGATCGGCTCATTCGATGA
spacer sequence 97	CGGAAGCGAACGCAAAGCAGTCGCAAGGCTTG
spacer sequence 98	CCGCCAAAAATAAGCGCTTTTTCAACCTCAGAGA
spacer sequence 99	CTTGAAGGGCGATAATATTATCGTATAAATCCT
spacer sequence 100	CTTGGGGCGGTGTACTGGTTCGCGGGCAACTAC
spacer sequence 101	AAGCAATACCGTGGTGGAAACGGGGCAGGCATAT
spacer sequence 102	TGCCCGGATGCGCCTTGATTTCGATTTGTACACTT
spacer sequence 103	TCGTCCCCCTAGCACAAGAAAGGTCTTTCATG
spacer sequence 104	GTAATAGCGCTATCACTACGGCTATAATCAA
spacer sequence 105	GCCGAAAGGCATGGAAGTCGACCATATCAACCAT
spacer sequence 106	CCTGTTTATCAACCCGTTAATCCGGTTCATCAG
spacer sequence 107	GTATCAGTTGGGCTTCAATGGCAATCTGGCACAG
spacer sequence 108	CTTGGGGCGGTGTACTGGTTCGCGGGCAACTACTT
spacer sequence 109	ATTGTTGTTCAATATCGACGTATCATACGAAAA
spacer sequence 110	GTGTTATTTATCGCCTTGTCAAGCAAGTGGCG
spacer sequence 111	GATATTGTTTGTGAAATTTCCCGTCATCTGACA
spacer sequence 112	ATCGCCCGCCTTGCGTAAAATTGCGTTGAGCTG
spacer sequence 113	AATCGCCCGCCTTGCGTAAAATTGCGTTGAGCTG
spacer sequence 114	ATTATTGCCGGTAATCGGCAACGTGCTGGACAAGA
spacer sequence 115	TGGGCGAACCGCGCAAGCCTTTTGATTACGAT
spacer sequence 116	ATCGCCCGCCTTGCGTAAAATTGCGTTGAGCTG
spacer sequence 117	CAGTTCCGGCGCACGATAAAGAAGCTGGAAAAT
spacer sequence 118	CCAGAATAATGCCGGTAATGCCCAGCGGGCGCTT
spacer sequence 119	TTAATTGGTTCCGTCGATTAATAGATTGGGTCAC
spacer sequence 120	TGAAGTAATCGCGCGACCAGTCACAGGAGAGGAGA
spacer sequence 121	CTTTATATTTGACCATCTGGAGCGCGGCAGTAA
spacer sequence 122	GAAGGCGGATGGACGGCCACTGGCGCACCGCAA
spacer sequence 123	AACAATCACGTATGATGGCGGCGAAGTTTCGAA
spacer sequence 124	GGTGCGCTATACCCGCAATAACGGCGCAAACTG
spacer sequence 125	GCACTTCTTCCGATGGGGAATCAAGGTAGCGCGT
spacer sequence 126	CAGAGGGCGCGACTACGTCTAGCCCAGAGGGCGC
spacer sequence 127	GAGGACGGCAACCGAGTCCGGCCAGTCAGATATT
spacer sequence 128	CAAGGTGTAAACGAGTATGATATCTGGAGTACA
spacer sequence 129	TTCCCGCAACAATCTCACTGCCATTTTTGAACGT
spacer sequence 130	TCTGGCGTATGAAGCAGGCGCAATCCATAAAGT
spacer sequence 131	AATTTCACGCCTGACAAATACTTGACCTTTTCG
spacer sequence 132	AATTTCACGCCTGACAAATACTTGACCTTTTCG
spacer sequence 133	AACGAGGGGGAGGGGCAACCCTCCCCGTAATTGT
spacer sequence 134	ATCCTTGAAGCGTTGTGCGCTGTGTATGGCATT
spacer sequence 135	ACCGATGCCGCTTTCATATTGGGCAAGGAATA
spacer sequence 136	AAAGGGGTTGAAATTCCTGATGATTATTCTATC
spacer sequence 137	ACTTTCTGCTTCCGGTGGTGCAACGTTTTCTGATG
spacer sequence 138	ATCAACGCATATGCTTGTATAAAATTGAGAGTG
spacer sequence 139	CGCCGAAATCTCTGCGTTTACCGTTTTCGGCAA
spacer sequence 140	GAAACGCTGCGGAGCCATATGCCAGAGCCTCATCAG
spacer sequence 141	GAGCCGCCGCGGACGCCCATAAACTGTTTTAAC
spacer sequence 142	AGCGGTGCCCGTCACCGGCGTCCATACGAGCCT
spacer sequence 143	TTTCTACTTCTTCATCTTCTTCGTCAGAATTCT
spacer sequence 144	ACCGGAAGGAACAAAAACTTTTCCGCCATGAATT
spacer sequence 145	TGGATGGTATCGCCGGGCAAAACTTCATAGAGA
spacer sequence 146	CAAACACAGAGCGAATCCGGCGTCCGCGATGAT
spacer sequence 147	ACCCTTAGACAATGCTTCCCTTAAGCTACGGAC
spacer sequence 148	GCCTACAATTTGATTTACAACGAATGGTACCGT
spacer sequence 149	AGGCCGCTCCGTCGTCCAATTCTCGGAAGTTTTACA
spacer sequence 150	GGAGGCTCTTCCGAACCCGATGACCATTGGAAT
spacer sequence 151	GAATCAGGCGGCGGCTATCCTGATGGTCATGAT
spacer sequence 152	GCATAAAATTAGGTATTACTGCGTGGGAGAATATG
spacer sequence 153	GAATATCTACGCTATCTCGGCGTAAAGGCATCT
spacer sequence 154	TCCACCAAAGAGGATTTCTGGCAGAAAGAGCTTG
spacer sequence 155	GCGGAGGCTCTTCCGAACCCGATGACCATTGGAAT
spacer sequence 156	TTTGTCCTTTCTCGGCGAGGCTGGCCAAGGAATT
spacer sequence 157	GCTGGCAAGCCGTTTCATGAATGACAGGGAGATAT
spacer sequence 158	GCTGGCAAGCCGTTTCATGAATGACAGGGAGATAT
spacer sequence 159	GCTACAGCGCAGGCGGCTGGTACCGTGAAACCG
spacer sequence 160	TTGGCCGCAATGACTTCATCGTCTGTGTAGCTT
spacer sequence 161	CCCGCTGGTGTCGGAAAATTCAGTACCGGAAGG
spacer sequence 162	CCTGTGCCAAGTTGGCATTGAATCCAAGTTGATACT
spacer sequence 163	CACTTTTCTCGGGCTAAAATATTTTTACAGAGAT
spacer sequence 164	TTCGTCCTTCTCATCTTCACTGTTGAAGATACTG
spacer sequence 165	GATTTACACCTCCGCAGTCAACTATGATTTCAT
spacer sequence 166	AGGGTAATTTTGCCCTGTCCAGCCAAGTGGACTT
spacer sequence 167	GCCCCTTGCGGTTGACGGTGAAATCGTCTGTAGCCCT
spacer sequence 168	GGAACCAGGCAGCATACAGGAAACGAAGAAATT
spacer sequence 169	CGCCCTGTCATAACCCGCATATAATGCCTGTAATT
spacer sequence 170	GGCGGTCAAACAGATCAATTTCAATCGTGTCC
spacer sequence 171	ATTACTGTGCCCACGCTGAACGCCGTAGCAATCG
spacer sequence 172	GTGGCGGTGTCGATTTTCACGCCGCCAAGGGTG
spacer sequence 173	GTGAAACGCGTGTGCTGAATCGCTGGTATGAAGTA
spacer sequence 174	GTCGGGGAAGTCGCTTAGATACGCTCTCGGCGGA
spacer sequence 175	CTCCGGCCATTCCCCATTATCCAAGAACCATACCA
spacer sequence 176	TACTATTTCCCCCCTGTTTTAAAGCTTTTCTG
spacer sequence 177	GCAGTGATGGCACCCTGTACATCTGGAGATGGG
spacer sequence 178	TTTTGTGAAGAGCCGATGCCAGCATAAGGACTT
spacer sequence 179	GACGGACATTTAGAGGTTACAGAAATTTAATAA
spacer sequence 180	ATCGCCGCTACAAGGTTTTTCCAGAACACAAAAG
spacer sequence 181	TCCGAAACGTTTACAGCGCATTCAACGCACAAC
spacer sequence 182	GGTCACTTGCGCGGATACTTCCGCCAGATACAAAA
spacer sequence 183	AACAAGGGGGAGAAAATGCAGCACCTGAATTAT
spacer sequence 184	GGCGGGCGCAAATCAGACGACAAGAAGGATGAT
spacer sequence 185	TCAGAAGCAAGCTATATCTTCTGGTATCAAGCCGT
spacer sequence 186	ATACGCGCTGATGAATTCTTGATAAGTGGGCGTA
spacer sequence 187	CCACGCGCCCCAATCCCGTCCTTGCCGCCAACGT
spacer sequence 188	CGCTACGCTTGCGCTGAAATTAAAGGATATATG
spacer sequence 189	GCAATATTTAATATATTCATATGTGCGAAGGCGT
spacer sequence 190	CCCGCAAGGCAAGGGCGCGGAAACGCCGTGGTAT
spacer sequence 191	ACCAGTGGAAGCAGCGGTTCCAGCATCGAAGGGAT
spacer sequence 192	CCTTAAAGTAAACCTTAAAGCGTCAAAAAAAT
spacer sequence 193	CTTGAATAAATATTGTATCGTTTTCCATATATCCT
spacer sequence 194	CTTCCGGCCATTCCCCATTATCCAAGAACCATACCA
spacer sequence 195	CGGCGCGCTGGGCAAGCCCGGCATCGTGAAGCCG
spacer sequence 196	CATTCGGCCCCGCCGGAGGACTGGAGGAAAAATG
spacer sequence 197	GTTGTGCCACTGTTCATAAAGGGCGTGTGCTTCTG
spacer sequence 198	TACGGCTGGCACGGCGGCGGCCACTGCGGCAGAC
spacer sequence 199	CTTGCAAGGCGATAATATTATCGTATAAATCCT
spacer sequence 200	GGGAAGCGGCGAAAATCGTAAATATTCCCGTTGAC
spacer sequence 201	TTGGGGCGGGCGCAAATCATGGGGTGAAAAAGAT
spacer sequence 202	CCGGATTATAGCACCGATCACATAGAAGTACGT
spacer sequence 203	CATTCCGCCCGCCCAACGCTTCGGACGTATCAGGC
spacer sequence 204	CACGGCTACGTATTCGCTGGAATTATTTGATTTT
spacer sequence 205	ATGGGTGGATGATGAAGTAATTCAAGCCATTAAC
spacer sequence 206	GATATCGTTCACGATTTCGATAGGCGTTTTCGTT
spacer sequence 207	ACAATTTCAGTGGATGGCACAACGATAAAGCAG
spacer sequence 208	CTTGATAAGCCGCGCGTTCAATGCCGCGGGAATA
spacer sequence 209	CAGCGCCCTGGCCGGATGGTTGCAGGCGCTGAAA
spacer sequence 210	AAAAGAAATAGCACAAAAATTGTGCATATCTG
spacer sequence 211	TGTGAATAATAACACAAACTTCCGTATAGGCAT
spacer sequence 212	TCTGCGGCTGGCTTGGCGCGTTCGGCCTTGGCTG
spacer sequence 213	CGCGCAAGCGTGCGCGGCTTATCGCGCGGGATCA
spacer sequence 214	ATACGCGCTGATAAAGTCAGGATATACAGGAATC
spacer sequence 215	ACCATCAATAATTGAATAAGGCCACTTATCATT
spacer sequence 216	CCACCAAGATACCCACCAAGATACCCACCAACAA
spacer sequence 217	TAAAGCGCGGAAAATGTATCTTAGCCTGGGGCCG
spacer sequence 218	AATTTTTGCATTATCGCCCGCAACAGTACTGCCT
spacer sequence 219	TCATACAAAGCATACCAACTAAAAAAATACCTT
spacer sequence 220	GGATAGTTCCCGCGCGAGCGCGTGATCCTGCTG
spacer sequence 221	GTGGGTACAGGTTACGACCGGCGATTTTGTGCCG
spacer sequence 222	ACAATTTCAGTGGATGGCACAACGATAAAACAG
spacer sequence 223	GAAGGCGTATACACGTATTCGGAAAAGGAGATC
spacer sequence 224	GCCTATGGTAATCGGCAGCGTCGGGCTGGCCGT
spacer sequence 225	GCCCTGTTTCAGGATTGCGCCGAATATTCGGCCAA
spacer sequence 226	TGCTGGTGGCGTACTTTAATAATGATACATAAATT
spacer sequence 227	CAGGTGTTTCCGGTGTAATAGTGCGCGGCACATG
spacer sequence 228	TGTGCCGGTGAAAGGCGTCACCGACAAATTATT
spacer sequence 229	GTCTTTCACAGAACGGATTGCCGATTCAATTA
spacer sequence 230	CGGGGCATTCTGAAAGGCGCATCATTAATCAGC
spacer sequence 231	TTACGTTAACATATGATGGCGGCGAAGTTTCAAA
spacer sequence 232	TAAAGCGCGGAAAATGTATCTTAGCCTTGGTGCG
spacer sequence 233	GGTATGCCGATTTATAGCCCGGGATCGGGCTTCG
spacer sequence 234	CACAGATATGAACAACAACTTGGCCGGCATATAT
spacer sequence 235	GGCAGCACGTGTTGGTGTAAATGTAGATAGAAA
spacer sequence 236	AATCATAAGTATAGAATCCGGGGCGGATTGCTG
spacer sequence 237	AAAAATACAGTATCGCCGGGCATGGCGGTCGTG
spacer sequence 238	GCGGAAGCGAACGCAAAGCAGTCGCAAGGCTTG
spacer sequence 239	GGTACACCGGATTTTTATCACCGCGCTCCAGCAG
spacer sequence 240	GCGGAACACGCCCATAATCACACACCCGCCCAAAA
spacer sequence 241	TATAAACTGCGCCGGATTAGTAACCGAGTATTT
spacer sequence 242	AAGGCAAAGTTTTTCAGTTGGTACTGGTTCAAT
spacer sequence 243	GTTCCGATGCCGTAAATCTGTGTGAGTGAAGTT
spacer sequence 244	AAGCCACAGAGAAGAAGTCGACCGTCAAAAAAT
spacer sequence 245	CATGAAACGGCCATTGCTGGCGTTTTGTTCCAGTT
spacer sequence 246	TAAAACGCTTAGGGAGGCACCTTGGCGACTCTC
spacer sequence 247	CCAAAAAGCGGCCATGTGTGTTACCGTGGAAACT
spacer sequence 248	CGCTAGCGGTCGGCAATTGATACGGATCGGGCTG
spacer sequence 249	AGTATTTTGCAGCAGATTGTTGGCGTTTTCGCTG
spacer sequence 250	CCAGGTATGGTATTTATCGGCGTGTAAAGGCGC
spacer sequence 251	ATAACGTGCCCCTGAAAATAGCCAACGTTACCAA
spacer sequence 252	TTTTTGCATATCCTTAGCGCTGGCGCGGATATT
spacer sequence 253	GGGTGAATTGCCTTGTGGCTGGGCTGGCTCCTTT
spacer sequence 254	CAGTGGAAGCAGCGGTTCCAGCATCGAAGAAA
spacer sequence 255	CCGCAACAGTGTGCGTATTCGGCGTTGGGCGCGCC
spacer sequence 256	AACAGGCACGTACGCGCGCCCGGGCGCATCGCAG
spacer sequence 257	GGCAGCACAATCACCGCAAGCACTGACGGAGTTTT
spacer sequence 258	TGCGCAAGATTGCCATTAAACCCAAATTGGAACT
spacer sequence 259	ACACACCGCGATTTTTCAGCGCGCCTCCCAGCTT
spacer sequence 260	CAGCGCCGCCGGGCATCATATTGCGCTGTGACAT
spacer sequence 261	TCTGTTTTGTCGTATTATGTACAATGATATCCAT
spacer sequence 262	ATCCTTGAAGCGTTGTGCGCTGTGTATGGCATTT
spacer sequence 263	CGCGCGGAAGTGCGGCCAGCTATCAAGATGAAA
spacer sequence 264	GGAACCGGTAGTGCCCGCATTGTAAAGATAACGT
spacer sequence 265	GATTTTGCCAAAATTGACGCGCATATGGCAGCAC
spacer sequence 266	CCACGCGCCCCAATCCCGTCCTTGCCGCCAACGT
spacer sequence 267	CACGATAAATGCGCCGGGTACCCTTTCCATCAC
spacer sequence 268	GCAAGCTAAGCGCCATAATTCCCACAATTTCAGTG
spacer sequence 269	AGCGATAGTTATCCATTCTTGAATTCGACAGAC
spacer sequence 270	CTTCGATGCTGGAACCGCTGCTTCCACTGGTTGA
spacer sequence 271	GCTTGGGGCGGTGTACTGGTTCGCGGGCAACTAC
spacer sequence 272	CGCGCGCCTGCCACCCTTCCGGCACCGGCACGTT
spacer sequence 273	CTGATCATTGTATGCGCTTAAATTCGCGTCAAGC
spacer sequence 274	GATTGATACGGGCGTGATGGAAGTTGCCGGAAC
spacer sequence 275	ATCCCCGCTGGCTATGGGAAGCCAGCGATGGCTG
spacer sequence 276	TACAGCTGTTTATTCGCTGGAATTATTTGATTTT
spacer sequence 277	GTATCCACACGTGAAAATCGACCCCGCGGAAAAG
spacer sequence 278	TGCCGCCCTTGGCAACATCGCCTTCACTATAAAAT
spacer sequence 279	ACCGCCTTTTTGCAGACTCTTTTTTATTGAC
spacer sequence 280	TGCGGCTGGTTGGGCGCGTTCGGGCTTGGGTG
spacer sequence 281	TCTGGCAGTATGTATCAGCCCGCGGCATTATAA
spacer sequence 282	AATATTGCAATTCCATGAACTGGTTCCGGCGG
spacer sequence 283	GTATGGCGGCGCAGAATGGGAAAACATCAGCGCC
spacer sequence 284	TATCACAGATAAAGCCCGCCGCGACGCTATGGC
spacer sequence 285	ACTGCATTATCACAAATGGTAACAAACGGAACT
spacer sequence 286	GATTCTGGAATACGTACGCACAAATAACGTTAT
spacer sequence 287	GATATCACGGCGCAGATGAAGCTTGCGGAAGAATC
spacer sequence 288	GGAAAGGCAGCTTATAATGGGGGCAAGGAAACGG
spacer sequence 289	AGGCCAGCGCGTTGGCGTTGTGCGCCATAAATTT
spacer sequence 290	GATTGATACAGGCGTGATGGTGGTTGCGGGCAC
spacer sequence 291	TGCGTACGGCGCACCATCTTCAGGCCGCCGATCA
spacer sequence 292	TATTCGGCCATGAATTCATCATATGTAGGCGTA
spacer sequence 293	TCTTTTTGCCAAAAATCTTCCTTAACTTGACGC
spacer sequence 294	TGGCCAGCCTCGCCCAGGAATGAATAATCACGGG
spacer sequence 295	GATAGATCGCCACCAGCGCCGGGCGTACGATCA
spacer sequence 296	ACTATCCGCCAACATTGATAAAATTGTACTGGTG
spacer sequence 297	TTATATGCCGAACTTCACGCGCTGGAGCCGGACGGTG
spacer sequence 298	ATGCTAGAGATTATATCCGCTATGGAGGAGTCA
spacer sequence 299	TTTATCCATCGGCGCGAACAAAACCAGCAACCG
spacer sequence 300	GTTACTTACGCCCACAATGGCGTTATTTGAGATA
spacer sequence 301	TTTTCTGGTAGAATATCCAGCACGTGGGAAGTTAC
spacer sequence 302	GATAATACTATTTTCATTGAACAGGTTGCCGCAT
spacer sequence 303	TTCGTCTGCCCGACATCCACGCCCGTTGCGATTGT
spacer sequence 304	GACTGCGGATATTTCACCGGACTCATCACTAATT
spacer sequence 305	TCGTGAAGCCGGACGGGGAAAGCATAATTATTGAG
spacer sequence 306	GATATGAACCCGACGGAAGTACCATCGATTTAGAC
spacer sequence 307	CATTTTCGATTTCATCTTCATCGTCAGAATTCT
spacer sequence 308	GATAGATCGCCACCAGCGCCGGGCGTACGGTCA
spacer sequence 309	GAAACTGCAAAACAACTATTTACAAGCTCAAAC
