# Supplementary material for: Parallel reductive genome evolution in Desulfovibrio ectosymbionts independently acquired by Trichonympha protists in the termite gut
Source: ISME J. 2020 Jun 1;14(9):2288–301. doi: 10.1038/s41396-020-0688-1 (PMC7608387; doi:10.1038/s41396-020-0688-1)
Supplement: Supplementary file 7 — Dataset S4 [file 41396_2020_688_MOESM7_ESM.xlsx]

## Sheet: S4
Dataset S4. Genes with variants in Desulfovibrio phylotype ZnDsv-02. ‘High-impact variants’ indicate frameshifts, nonsense mutations and/or loss of start/stop codon;
‘moderate-impact variants’ indicate non-synonymous mutations; ‘low-impact variants’ indicate synonymous mutations,
and ‘modifier-impact variatns’ indicate variants in rRNA or tRNA genes. Gray shade denotes genes with indel(s) only in homopolymeric regions;
green shade denotes genes with frameshifts/nonsense mutations only in the downstream of conserved domains (i.e., possibly not pseudogenized);
blue shade denotes genes with an indel in a homopolymeric region and frameshifts/nonsense mutations in the downstream of conserved domains;
and red denotes the remaing 67 genes most probably with pseudogenized variants.
gen ID	gene function	total number of high-impact variants	total number of moderate-impact variants	total number of low-impact variants	total number of modifier-impact variants
ZNDK_0137	conserved hypothetical protein	17	49	36	0
ZNDK_0283	type III restriction-modification system subunit S	14	79	90	0
ZNDK_0078	outer membrane autotransporter	14	117	54	0
ZNDK_0923	outer membrane autotransporter	10	40	31	0
ZNDK_0282	type III restriction-modification system subunit M	10	27	53	0
ZNDK_0899	hypothetical protein	9	51	71	0
ZNDK_1148	conserved hypothetical protein	9	21	41	0
ZNDK_0898	helicase	8	48	80	0
ZNDK_0027	conserved hypothetical protein	8	12	7	0
ZNDK_1146	BrnT family toxin	8	7	12	0
ZNDK_1243	ammonia-forming cytochrome c nitrite reductase small subunit	7	3	4	0
ZNDK_0487	type III restriction-modification system subunit M	6	16	57	0
ZNDK_1115	DNA restriction-modification system adenine-specific methylase subunit	6	14	21	0
ZNDK_0485	type III restriction-modification system subunit R	5	30	19	0
ZNDK_0661	DNA methyltransferase	5	7	13	0
ZNDK_0316	hypothetical protein	5	13	11	0
ZNDK_0970	uncharacterized protein containing restriction endonuclease-domain	4	32	29	0
ZNDK_0603	hypothetical protein	4	24	19	0
ZNDK_0308	carbamoyl phosphate synthase small subunit	4	7	8	0
ZNDK_0616	type I restriction-modification system subunit M	3	19	17	0
ZNDK_0750	sodium(Na+):solute symporter	3	7	14	0
ZNDK_0100	conserved hypothetical protein	3	6	2	0
ZNDK_0302	HrgA protein	3	47	31	0
ZNDK_0665	arsenite S-adenosylmethyltransferase	3	23	29	0
ZNDK_0498	putative signal taransduction histidine kinase	3	24	26	0
ZNDK_0125	4Fe-4S ferredoxin	3	17	16	0
ZNDK_0552	phosphotransferase	3	13	6	0
ZNDK_1104	DNA repair protein RadA/Sms	3	11	22	0
ZNDK_0401	methionine aminopeptidase	3	4	6	0
ZNDK_0146	preprotein translocase subunit SecD	3	6	17	0
ZNDK_0655	UvrD/Rep family helicase-like protein	2	28	42	0
ZNDK_0550	DNA internalization-related competence protein ComEC/Rec2	2	26	32	0
ZNDK_1219	multidrug efflux pump subunit MdtC	2	18	24	0
ZNDK_0272	anthranilate synthase subunit alpha	2	17	19	0
ZNDK_0621	D-3-phosphoglycerate dehydrogenase	2	11	7	0
ZNDK_1232	cobalt-precorrin-2 C(20)-methyltransferase	2	11	11	0
ZNDK_1112	transposase	2	9	2	0
ZNDK_1145	BrnA family antitoxin	2	8	16	0
ZNDK_0670	putative peptidoglycan lipid II flippase	2	7	14	0
ZNDK_0059	hypothetical protein	2	6	1	0
ZNDK_0504	indolepyruvate ferredoxin oxidoreductase subunit beta	2	5	3	0
ZNDK_0375	transcriptional regulator	2	4	2	0
ZNDK_1067	glycyl-tRNA synthetase subunit beta	2	4	9	0
ZNDK_0118	L-aspartate oxidase	2	3	32	0
ZNDK_0934	cation diffusion facilitator family transporter	2	3	0	0
ZNDK_0041	hypothetical protein	2	2	1	0
ZNDK_0698	CRISPR-associated protein Cas7 / type I-C	2	2	5	0
ZNDK_0604	uncharacterized transcriptional regulator	2	1	4	0
ZNDK_0374	metal dependent phosphohydrolase	2	6	4	0
ZNDK_1216	DNA restriction-modification system methylase subunit	2	3	5	0
ZNDK_0697	CRISPR-associated protein Cas3 / type I	2	11	21	0
ZNDK_0039	argininosuccinate lyase	2	10	17	0
ZNDK_0882	translation elongation factor Ts	2	8	8	0
ZNDK_0366	conserved hypothetical protein	2	7	6	0
ZNDK_1170	uncharacterized methyltransferase	2	6	9	0
ZNDK_0153	FoF1 ATP synthase subunit delta	2	3	1	0
ZNDK_1182	hypothetical protein	2	3	1	0
ZNDK_0114	ornithine carbamoyltransferase	2	2	12	0
ZNDK_0653	protein-L-isoaspartate O-methyltransferase	2	6	8	0
ZNDK_1113	helicase domain protein	1	28	62	0
ZNDK_0001	outer membrane autotransporter	1	26	24	0
ZNDK_0618	type I restriction-modification system subunit R	1	26	24	0
ZNDK_0310	PaaK-like carboxylate-CoA ligase	1	12	14	0
ZNDK_0962	selenium-dependent molybdenum hydroxylase accessory protein YqeB	1	12	12	0
ZNDK_0503	indolepyruvate ferredoxin oxidoreductase subunit alpha	1	11	16	0
ZNDK_1230	periplasmic sirohydrochlorin cobaltochelatase/ferrochelatase	1	10	6	0
ZNDK_0780	3-phosphoshikimate 1-carboxyvinyltransferase	1	9	8	0
ZNDK_0088	conserved hypothetical protein	1	8	9	0
ZNDK_0595	alternative heme biosynthesis protein AhbA	1	7	3	0
ZNDK_1245	nicotinate-nucleotide--dimethylbenzimidazole phosphoribosyltransferase	1	7	4	0
ZNDK_0068	multidrug efflux pump subunit MdtA	1	6	12	0
ZNDK_0147	preprotein translocase subunit SecF	1	5	7	0
ZNDK_0902	hypothetical protein	1	5	3	0
ZNDK_1242	ammonia-forming cytochrome c nitrite reductase large subunit	1	5	7	0
ZNDK_1253	conserved hypothetical protein	1	4	0	0
ZNDK_0601	hypothetical protein	1	21	15	0
ZNDK_0112	membrane-bound lytic murein transglycosylase A	1	14	9	0
ZNDK_1101	ArsB/NhaD family permease	1	10	24	0
ZNDK_1028	chromosomal replication initiator DnaA domain-containing protein	1	5	8	0
ZNDK_0273	conserved hypothetical protein	1	3	3	0
ZNDK_1143	putaive type IV secretion system, ATP-binding, DNA transfer protein TraG/VirD4	1	1	0	0
ZNDK_0907	phosphoglycerate mutase	1	0	0	0
ZNDK_0599	alanyl-tRNA synthetase	1	22	42	0
ZNDK_0394	glycosyl transferase, group 1	1	14	24	0
ZNDK_0953	putative aldehyde oxidoreductase	1	14	46	0
ZNDK_0117	quinolinate synthetase	1	12	19	0
ZNDK_0596	alternative heme biosynthesis protein AhbD	1	12	14	0
ZNDK_0357	glutamyl-tRNA reductase	1	11	5	0
ZNDK_0506	anaerobic ribonucleoside-triphosphate reductase activating protein	1	11	5	0
ZNDK_0540	alpha-isopropylmalate/homocitrate synthase family transferase	1	10	15	0
ZNDK_0708	undecaprenyl-phosphate galactose phosphotransferase	1	9	21	0
ZNDK_0012	Ni2+ ABC transporter permease NikQ	1	8	11	0
ZNDK_0390	riboflavin biosynthesis protein RibD	1	8	11	0
ZNDK_0736	hypothetical protein	1	8	4	0
ZNDK_0781	chorismate mutase	1	8	10	0
ZNDK_0921	dihydroorotase	1	8	12	0
ZNDK_0989	phosphoglycerate kinase	1	8	7	0
ZNDK_0801	2-iminoacetate synthase	1	7	10	0
ZNDK_0920	hypothetical protein	1	7	3	0
ZNDK_1042	putative Fe2+ permease transmembrane component	1	7	8	0
ZNDK_0475	anaerobic glycerol-3-phosphate dehydrogenase subunit B	1	6	19	0
ZNDK_0674	signal peptidase II (lipoprotein signal peptidase)	1	6	7	0
ZNDK_1180	conserved hypothetical protein	1	6	5	0
ZNDK_0004	uncharacterized outer membrane efflux protein	1	5	7	0
ZNDK_0092	adenylate cyclase class 2	1	5	5	0
ZNDK_0342	putative endonuclease	1	5	3	0
ZNDK_0569	hypothetical protein	1	5	2	0
ZNDK_0651	conserved hypothetical protein	1	5	3	0
ZNDK_0688	thiamine-phosphate pyrophosphorylase	1	5	10	0
ZNDK_1246	oligopeptide/dipeptide ABC transporter ATP-binding protein	1	5	8	0
ZNDK_0600	DNA recombinase RecA	1	4	13	0
ZNDK_1160	conserved hypothetical protein	1	4	1	0
ZNDK_1163	ribosome maturation factor RimP	1	4	7	0
ZNDK_0120	conserved hypothetical protein	1	3	0	0
ZNDK_0184	vitamin B12-dependent methionine synthase	1	3	5	0
ZNDK_0395	50S ribosomal protein L17	1	3	3	0
ZNDK_0431	aspartate-semialdehyde dehydrogenase	1	3	9	0
ZNDK_0702	homoserine kinase	1	3	7	0
ZNDK_0718	H+-translocating [NiFe] hydrogenase complex, transmembrane subunit CooK	1	3	6	0
ZNDK_0743	tRNA threonylcarbamoyladenosine biosynthesis protein tsaC	1	3	10	0
ZNDK_0883	putative transmembrane phospholipid methyltransferase	1	3	3	0
ZNDK_0925	divalent ion tolerance protein CutA	1	3	2	0
ZNDK_0129	30S ribosomal protein S7	1	2	5	0
ZNDK_0445	protein of unknown function DUF152	1	2	4	0
ZNDK_0582	fumarate reductase subunit B	1	2	2	0
ZNDK_0724	outer membrane chaperone Skp	1	2	12	0
ZNDK_0840	biotin synthase	1	2	11	0
ZNDK_0906	cysteine synthase	1	2	2	0
ZNDK_1234	cobalt-precorrin-4 C(11)-methyltransferase	1	2	4	0
ZNDK_0155	FoF1 ATP synthase subunit B'	1	1	5	0
ZNDK_0676	[NiFe] hydrogenase maturation protein HypC	1	1	3	0
ZNDK_0716	H+-translocating [NiFe] hydrogenase complex, iron-sulfur subunit CooX	1	1	3	0
ZNDK_0943	putative enamine/imine deaminase	1	1	5	0
ZNDK_0602	uncharacterized transcriptional regulator	1	0	0	0
ZNDK_0682	tRNA(adenine34) deaminase	1	0	8	0
ZNDK_1080	conserved hypothetical protein	1	16	14	0
ZNDK_0028	conserved hypothetical protein	1	15	5	0
ZNDK_0089	dihydrodipicolinate reductase	1	11	9	0
ZNDK_0014	chromosomal replication initiator protein DnaA	1	9	19	0
ZNDK_0305	biotin-[acetyl-CoA-carboxylase] ligase	1	9	7	0
ZNDK_0355	tRNA(Ile)-lysidine synthetase	1	5	9	0
ZNDK_0955	nitrate/sulfonate/bicarbonate ABC transporter ATP-binding protein	1	5	9	0
ZNDK_0038	conserved hypothetical protein	1	3	15	0
ZNDK_0859	alternative heme biosynthesis protein AhbB	1	2	6	0
ZNDK_1075	peptide chain release factor 1 (RF-1)	1	2	6	0
ZNDK_0046	ribosomal RNA large subunit methyltransferase N	1	1	8	0
ZNDK_1083	putative Fe2+/Zn2+ uptake regulator	1	1	7	0
ZNDK_0699	hypothetical protein	0	45	16	0
ZNDK_0240	outer membrane autotransporter	0	42	46	0
ZNDK_0320	conserved hypothetical protein	0	39	30	0
ZNDK_0565	23S rRNA pseudouridine synthase D/dephospho-CoA kinase	0	36	23	0
ZNDK_0005	uncharacterized membrane-bound acyl transferase	0	28	27	0
ZNDK_0368	AddA-like putative DNA repair protein	0	28	25	0
ZNDK_1193	diguanylate cyclase domain-containing protein	0	28	28	0
ZNDK_0317	DNA polymerase III subunit alpha	0	27	40	0
ZNDK_1218	multidrug efflux pump subunit MdtB	0	27	33	0
ZNDK_0260	trehalose synthase-like protein	0	26	23	0
ZNDK_0376	copper-exporting ATPase	0	26	25	0
ZNDK_0477	DNA-directed RNA polymerase subunit beta	0	26	37	0
ZNDK_0918	uncharacterized AsmA family protein	0	24	28	0
ZNDK_1179	valyl-tRNA synthetase	0	24	33	0
ZNDK_1044	conserved membrane protein	0	22	16	0
ZNDK_1073	transcription-repair coupling factor	0	22	38	0
ZNDK_0306	pyruvate carboxylase	0	21	30	0
ZNDK_0286	putative K+/H+ antiporter	0	20	26	0
ZNDK_0319	DNA repair exonuclease	0	20	14	0
ZNDK_0675	isoleucyl-tRNA synthetase	0	20	27	0
ZNDK_0077	cytochrome c biosynthesis protein	0	19	14	0
ZNDK_0194	ATP-dependent chaperone protein ClpB	0	19	36	0
ZNDK_0289	hypothetical protein	0	19	31	0
ZNDK_0489	putative Fe-S oxidoreductase	0	19	24	0
ZNDK_0619	primosomal protein N'	0	19	34	0
ZNDK_0738	putative exoribonuclease II	0	19	27	0
ZNDK_0009	signal recognition particle protein	0	18	11	0
ZNDK_0182	conserved hypothetical protein	0	18	16	0
ZNDK_0321	conserved hypothetical protein	0	18	19	0
ZNDK_0367	AddB-like putative DNA repair protein	0	18	26	0
ZNDK_0430	asparaginyl-tRNA synthetase	0	18	10	0
ZNDK_0689	small-conductance mechanosensitive ion channel MscS	0	18	27	0
ZNDK_0142	precorrin-6Y C5,15-methyltransferase (decarboxylating)	0	17	18	0
ZNDK_0494	cytochrome c-type biogenesis protein, assembly protein CcmF	0	17	32	0
ZNDK_0576	pyruvate flavodoxin oxidoreductase	0	17	37	0
ZNDK_0660	alanine racemase	0	17	15	0
ZNDK_0719	H+-translocating [NiFe] hydrogenase complex, transmembrane subunit CooM	0	17	45	0
ZNDK_0723	methylenetetrahydrofolate-tRNA-(uracil54-C5)-methyltransferase	0	17	17	0
ZNDK_0942	tRNA nucleotidyltransferase/poly(A) polymerase	0	17	28	0
ZNDK_0951	putative selenate reductase	0	17	24	0
ZNDK_1012	U32 family peptidase	0	17	30	0
ZNDK_1186	ABC efflux transporter ATP-binding protein	0	17	17	0
ZNDK_0229	aconitate hydratase A	0	16	25	0
ZNDK_0298	DNA mismatch repair protein MutL	0	16	23	0
ZNDK_0545	multidrug transporter subunit MdtC	0	16	40	0
ZNDK_0626	leucyl-tRNA synthetase	0	16	16	0
ZNDK_0764	conserved hypothetical protein	0	16	18	0
ZNDK_0919	5-methyltetrahydropteroyltriglutamate--homocysteine S-methyltransferase	0	16	16	0
ZNDK_1018	chromosome partitioning protein ParB	0	16	14	0
ZNDK_0021	apolipoprotein N-acyltransferase	0	15	19	0
ZNDK_0091	excinuclease ABC subunit B	0	15	14	0
ZNDK_0107	DNA topoisomerase I	0	15	8	0
ZNDK_0135	DNA primase	0	15	19	0
ZNDK_0279	SpsG-like glycosyltransferase putatively involved in cell wall biogenesis	0	15	14	0
ZNDK_0307	phosphoenolpyruvate synthase	0	15	24	0
ZNDK_0450	DNA mismatch repair protein MutS	0	15	18	0
ZNDK_0536	hypothetical protein	0	15	18	0
ZNDK_0537	glutamate synthase (NADPH-GOGAT) subunit 3	0	15	25	0
ZNDK_0685	peptidoglycan transglycosylase/DD-transpeptidase	0	15	20	0
ZNDK_1059	DNA polymerase III, subunits gamma and tau	0	15	13	0
ZNDK_1089	putative Mo2+ ABC transporter ATP-binding protein	0	15	18	0
ZNDK_1235	cobalt-precorrin-5B (C1)-methyltransferase	0	15	11	0
ZNDK_1241	DNA primase	0	15	8	0
ZNDK_0090	NAD-dependent DNA ligase	0	14	19	0
ZNDK_0110	bifunctional folylpolyglutamate synthase/ dihydrofolate synthase	0	14	12	0
ZNDK_0323	conserved hypothetical protein	0	14	13	0
ZNDK_0447	DNA polymerase I	0	14	23	0
ZNDK_0476	anaerobic glycerol-3-phosphate dehydrogenase subunit C	0	14	17	0
ZNDK_0564	putative cell wall-associated hydrolases	0	14	17	0
ZNDK_0613	agmatinase	0	14	17	0
ZNDK_0795	glutamyl-tRNA synthetase	0	14	18	0
ZNDK_0800	uncharacterized ABC transporter ATP-binding protein	0	14	18	0
ZNDK_0872	phosphoglyceromutase	0	14	15	0
ZNDK_1007	cation efflux system protein CusA	0	14	32	0
ZNDK_1011	putative UDP-glucuronate 5'-epimerase	0	14	15	0
ZNDK_1048	cytochrome c class III	0	14	2	0
ZNDK_1156	adenylyltransferase/sulfurtransferase MoeZ	0	14	19	0
ZNDK_0023	tRNA uridine 5-carboxymethylaminomethyl modification protein	0	13	12	0
ZNDK_0139	chaperone protein GrpE	0	13	11	0
ZNDK_0192	phosphoribosylformylglycinamidine synthase synthetase subunit	0	13	24	0
ZNDK_0292	Zn-dependent M16 family peptidase	0	13	29	0
ZNDK_0324	phosphopantothenoylcysteine decarboxylase/phosphopantothenate-cysteine ligase	0	13	11	0
ZNDK_0353	conserved hypothetical protein	0	13	19	0
ZNDK_0432	glycosyl transferase, group 1	0	13	9	0
ZNDK_0514	glucose-6-phosphate isomerase	0	13	9	0
ZNDK_0555	Sec-independent protein translocase protein TatB	0	13	2	0
ZNDK_0567	GTPase EngA	0	13	28	0
ZNDK_0589	putative tRNA (guanine37-N1)-methyltransferase	0	13	16	0
ZNDK_0683	preprotein translocase subunit SecA	0	13	21	0
ZNDK_0950	uncharacterized amidohydrolase SsnA	0	13	18	0
ZNDK_0978	conserved hypothetical protein	0	13	16	0
ZNDK_1084	Trk-potassium transport system, membrane component TrkG	0	13	14	0
ZNDK_1087	ferredoxin-NADP(+) reductase subunit alpha	0	13	23	0
ZNDK_1183	SNF2/helicase domain-containing protein	0	13	25	0
ZNDK_1205	multidrug efflux pump subunit MdtA	0	13	23	0
ZNDK_0140	molybdopterin binding domain-containing protein	0	12	22	0
ZNDK_0197	glutamine-fructose-6-phosphate transaminase (isomerizing)	0	12	19	0
ZNDK_0198	putative peptidyl-prolyl cis-trans isomerase D	0	12	16	0
ZNDK_0218	phenylacetate-coenzyme A ligase	0	12	8	0
ZNDK_0254	UDP-diphospho-muramoylpentapeptide beta-N- acetylglucosaminyltransferase	0	12	17	0
ZNDK_0312	ribosome-binding ATPase YchF	0	12	15	0
ZNDK_0478	DNA-directed RNA polymerase subunit beta'	0	12	60	0
ZNDK_0520	hypothetical protein	0	12	9	0
ZNDK_0530	cytidylate kinase	0	12	7	0
ZNDK_0563	trigger factor	0	12	8	0
ZNDK_0649	conserved hypothetical protein	0	12	8	0
ZNDK_0666	ArsR family transcriptional regulator	0	12	9	0
ZNDK_0703	putative dihydropyrimidinase	0	12	33	0
ZNDK_0766	putative sulfate exporter family transporter	0	12	13	0
ZNDK_0810	arginyl-tRNA synthetase	0	12	11	0
ZNDK_0816	VacJ family membrane protein	0	12	9	0
ZNDK_0820	excinuclease ABC subunit C	0	12	17	0
ZNDK_0894	carboxynorspermidine synthase	0	12	14	0
ZNDK_0914	oligopeptide/dipeptide ABC transporter permease protein DppB	0	12	10	0
ZNDK_0960	molybdenum cofactor cytidylyltransferase	0	12	6	0
ZNDK_0961	YqeC-like putative molybdenum hydroxylase maturation protein	0	12	7	0
ZNDK_1019	methionyl-tRNA formyltransferase	0	12	16	0
ZNDK_1031	bifunctional NAD(P)H-hydrate repair enzyme Nnr	0	12	25	0
ZNDK_1196	lytic transglycosylase	0	12	23	0
ZNDK_0063	hypothetical protein	0	11	10	0
ZNDK_0121	N-acetyl-gamma-glutamyl-phosphate reductase	0	11	21	0
ZNDK_0171	3-isopropylmalate dehydratase large subunit	0	11	18	0
ZNDK_0285	excinuclease ABC subunit A	0	11	51	0
ZNDK_0326	ABC transporter ATP-binding protein	0	11	11	0
ZNDK_0340	glutaminyl-tRNA synthetase	0	11	14	0
ZNDK_0349	quinone-modifying oxidoreductase subunit B	0	11	17	0
ZNDK_0469	phosphoribosyl-aminoimidazole synthetase	0	11	6	0
ZNDK_0535	D-Ala-D-Ala carboxypeptidase	0	11	6	0
ZNDK_0544	Fe(3+) ions import ATP-binding protein	0	11	11	0
ZNDK_0549	M17 family cytosolic leucyl aminopeptidase	0	11	26	0
ZNDK_0554	GMP synthase	0	11	22	0
ZNDK_0566	pseudouridine synthase	0	11	24	0
ZNDK_0594	tRNA pseudouridine synthase A	0	11	14	0
ZNDK_0667	conserved hypothetical protein	0	11	8	0
ZNDK_0668	ribonuclease E-like protein	0	11	22	0
ZNDK_0673	conserved hypothetical protein	0	11	15	0
ZNDK_0912	DNA repair/recombination protein RecN	0	11	14	0
ZNDK_0937	uncharacterized ABC transporter ATP-binding protein	0	11	16	0
ZNDK_1021	aspartyl-tRNA synthase	0	11	20	0
ZNDK_1025	DNA gyrase subunit A	0	11	25	0
ZNDK_1034	LL-diaminopimelate aminotransferase	0	11	10	0
ZNDK_1045	ABC efflux transporter permease	0	11	16	0
ZNDK_1051	DNA helicase II UvrD	0	11	20	0
ZNDK_1063	polyribonucleotide nucleotidyltransferase	0	11	16	0
ZNDK_1090	conserved hypothetical protein	0	11	9	0
ZNDK_1188	Putative signal peptide peptidase SppA (protease IV)	0	11	11	0
ZNDK_1199	tRNA modification GTPase TrmE	0	11	16	0
ZNDK_0011	Ni2+ ABC transporter permease NikM	0	10	14	0
ZNDK_0015	conserved hypothetical protein	0	10	11	0
ZNDK_0025	tRNA-dihydrouridine synthase	0	10	21	0
ZNDK_0115	magnesium transporter	0	10	21	0
ZNDK_0119	serine-glyoxylate transaminase	0	10	13	0
ZNDK_0132	sigma-54-dependent Fis family transcriptional regulator	0	10	16	0
ZNDK_0195	bifunctional UDP-N-acetylglucosamine pyrophosphorylase / Glucosamine-1-phosphate N-acetyltransferase	0	10	12	0
ZNDK_0249	UDP-N-acetylmuramoyl-L-alanyl-D-glutamate-2,6-diaminopimelate ligase	0	10	15	0
ZNDK_0372	periplasmic peptidase Do	0	10	9	0
ZNDK_0486	cell filamentation protein Fic	0	10	3	0
ZNDK_0513	conserved hypothetical protein	0	10	10	0
ZNDK_0556	Sec-independent protein translocase protein TatC	0	10	11	0
ZNDK_0558	conserved hypothetical protein	0	10	4	0
ZNDK_0608	phosphoribosylaminoimidazole-succinocarboxamide synthase	0	10	12	0
ZNDK_0614	3-methyl-2-oxobutanoate hydroxymethyltransferase	0	10	8	0
ZNDK_0643	16S rRNA (adenine1518-N6/adenine1519-N6)-dimethyltransferase	0	10	7	0
ZNDK_0669	release factor glutamine methyltransferase	0	10	11	0
ZNDK_0672	allantoate amidohydrolase	0	10	14	0
ZNDK_0771	peptidoglycan glycosyltransferase MrdA	0	10	14	0
ZNDK_0863	putative lactate utilization protein A	0	10	14	0
ZNDK_0928	multidrug efflux pump priplasmic subunit AcrA	0	10	8	0
ZNDK_0949	phenylhydantoinase/dihydropyrimidinase-like protein YgeZ	0	10	16	0
ZNDK_0965	GTPase Obg	0	10	20	0
ZNDK_0966	glutamate 5-kinase	0	10	24	0
ZNDK_0973	Hdr-like menaquinol oxidoreductase, membrane bound triheme iron-sulfur binding subunit DsrO	0	10	4	0
ZNDK_0982	heterodisulfide reductase subunit A	0	10	20	0
ZNDK_1130	putative type Ⅳ secretion system component virB11	0	10	41	0
ZNDK_1166	translation initiation factor IF-2	0	10	20	0
ZNDK_1177	dITP/XTP pyrophosphatase	0	10	10	0
ZNDK_0013	Ni2+ ABC transporter ATP-binding protein NikO	0	9	15	0
ZNDK_0043	putative cell wall-associated hydrolase	0	9	4	0
ZNDK_0044	Zn-dependent M16 family peptidase	0	9	15	0
ZNDK_0047	DUF401 domain-containing protein	0	9	10	0
ZNDK_0082	conserved hypothetical protein	0	9	15	0
ZNDK_0116	nicotinate-nucleotide pyrophosphorylase	0	9	12	0
ZNDK_0164	conserved hypothetical protein	0	9	12	0
ZNDK_0175	cobyrinic acid a,c-diamide synthase	0	9	21	0
ZNDK_0178	M48 family peptidase	0	9	5	0
ZNDK_0181	ribose 5-phosphate isomerase B	0	9	3	0
ZNDK_0183	conserved hypothetical protein	0	9	8	0
ZNDK_0191	octaprenyl-diphosphate synthase	0	9	8	0
ZNDK_0215	molybdate transport system regulatory protein	0	9	7	0
ZNDK_0220	[NiFe] hydrogenase maturation protein HypF	0	9	27	0
ZNDK_0221	conserved hypothetical protein	0	9	10	0
ZNDK_0222	conserved hypothetical protein	0	9	7	0
ZNDK_0243	uncharacterized metal-dependent phosphohydrolases	0	9	12	0
ZNDK_0265	2-hydroxyglutaryl-CoA dehydratase	0	9	43	0
ZNDK_0318	6-pyruvoyltetrahydropterin/6-carboxytetrahydropterin synthase	0	9	6	0
ZNDK_0341	dihydroxy-acid dehydratase	0	9	10	0
ZNDK_0346	heavy metal translocating P-type ATPase	0	9	14	0
ZNDK_0497	cytochrome c-type biogenesis protein, heme ABC exporter transmembrane protein CcmC	0	9	7	0
ZNDK_0560	ATP-dependent Lon protease	0	9	9	0
ZNDK_0598	alternative heme biosynthesis protein AhbC	0	9	17	0
ZNDK_0615	conserved hypothetical protein	0	9	9	0
ZNDK_0625	(p)ppGpp synthase	0	9	23	0
ZNDK_0701	Xaa-Pro dipeptidase	0	9	15	0
ZNDK_0741	hypothetical protein	0	9	2	0
ZNDK_0745	ribosomal RNA small subunit methyltransferase G	0	9	6	0
ZNDK_0782	3-dehydroquinate synthase II	0	9	14	0
ZNDK_0788	electrochemical potential-driven transporter	0	9	10	0
ZNDK_0860	L-lactate permease	0	9	26	0
ZNDK_0892	thymidylate kinase	0	9	5	0
ZNDK_0895	carboxynorspermidine/carboxyspermidine decarboxylase	0	9	18	0
ZNDK_0944	sigma-54 dependent transcriptional regulator	0	9	19	0
ZNDK_0972	Hdr-like menaquinol oxidoreductase, integral transmembrane subunit DsrP	0	9	20	0
ZNDK_1015	putative protein disulfide oxidoreductase	0	9	14	0
ZNDK_1024	conserved hypothetical protein	0	9	9	0
ZNDK_1026	DNA gyrase subunit B	0	9	41	0
ZNDK_1029	UDP-glucose 6-dehydrogenase	0	9	17	0
ZNDK_1167	DHH family phosphoesterase	0	9	17	0
ZNDK_1200	single-stranded DNA-binding protein	0	9	10	0
ZNDK_1201	membrane protein insertase subunit YidC	0	9	16	0
ZNDK_1231	Fe3+-complex ABC transporter substrate-binding protein	0	9	8	0
ZNDK_1255	cobalamin biosynthesis protein CbiB	0	9	8	0
ZNDK_0018	peptide chain release factor 2 (RF-2)	0	8	13	0
ZNDK_0030	uncharacterized metal dependent phosphohydrolase	0	8	5	0
ZNDK_0057	UDP-N-acetylgalactosamine-undecaprenyl-phosphate N-acetylgalactosaminephosphotransferase	0	8	10	0
ZNDK_0065	conserved hypothetical protein	0	8	4	0
ZNDK_0098	5,10-methylenetetrahydrofolate reductase	0	8	4	0
ZNDK_0138	rare lipoprotein A	0	8	12	0
ZNDK_0193	curved DNA-binding protein	0	8	4	0
ZNDK_0270	indole-3-glycerol phosphate synthase	0	8	9	0
ZNDK_0334	chromosome segregation ATPase FtsK	0	8	20	0
ZNDK_0359	siroheme synthase	0	8	12	0
ZNDK_0391	riboflavin synthase	0	8	8	0
ZNDK_0402	preprotein translocase subunit SecY	0	8	10	0
ZNDK_0470	HAD family hydrolase	0	8	11	0
ZNDK_0575	phosphate acetyltransferase	0	8	5	0
ZNDK_0593	Undecaprenyl-diphosphatase	0	8	15	0
ZNDK_0597	porphobilinogen synthase	0	8	14	0
ZNDK_0609	NADH-dependent enoyl-[acyl-carrier-protein] reductase	0	8	11	0
ZNDK_0610	hypothetical protein	0	8	11	0
ZNDK_0634	tryptophanyl-tRNA synthetase	0	8	10	0
ZNDK_0641	RNA polymerase sigma 54 subunit RpoN	0	8	14	0
ZNDK_0644	CTP synthetase	0	8	13	0
ZNDK_0648	conserved hypothetical protein	0	8	8	0
ZNDK_0747	pyrroline-5-carboxylate reductase	0	8	7	0
ZNDK_0763	phosphoribosylamine-glycine ligase	0	8	13	0
ZNDK_0798	conserved hypothetical protein	0	8	9	0
ZNDK_0808	High-molecular-weight cytochrome c subunit F	0	8	10	0
ZNDK_0847	glutamine-dependent NAD+ synthetase	0	8	31	0
ZNDK_0851	conserved hypothetical protein	0	8	11	0
ZNDK_0857	amidohydrolase family protein	0	8	10	0
ZNDK_0887	High-molecular-weight cytochrome c subunit A	0	8	7	0
ZNDK_0956	nitrate/sulfonate/bicarbonate ABC transporter substrate-binding protein	0	8	13	0
ZNDK_0959	selenophosphate synthase	0	8	10	0
ZNDK_0967	putative molybdoprotein maturation protien	0	8	9	0
ZNDK_0984	NAD(P)H dehydrogenase subunit B	0	8	8	0
ZNDK_0991	ribulose-phosphate 3-epimerase	0	8	2	0
ZNDK_0993	phenylalanyl-tRNA synthetase subunit beta	0	8	12	0
ZNDK_1027	DNA polymerase III subunit beta	0	8	11	0
ZNDK_1033	aspartate kinase	0	8	9	0
ZNDK_1038	3-octaprenyl-4-hydroxybenzoate carboxy-lyase	0	8	13	0
ZNDK_1049	glutamate-1-semialdehyde aminotransferase	0	8	21	0
ZNDK_1054	glutamate racemase	0	8	12	0
ZNDK_1072	hypothetical protein	0	8	3	0
ZNDK_1082	aspartate aminotransferase	0	8	12	0
ZNDK_1103	RfbX-like uncharacterized exporter involved in cell wall biogenesis	0	8	11	0
ZNDK_1155	tRNA-specific 2-thiouridylase MnmA	0	8	8	0
ZNDK_1157	major facilitator superfamily MFS_1	0	8	7	0
ZNDK_1168	translation elongation factor G	0	8	10	0
ZNDK_1185	chorismate dehydratase	0	8	6	0
ZNDK_0020	type II DNA DNA restriction-modification system methylase subunit	0	7	4	0
ZNDK_0049	putative threonylcarbamoyladenosine tRNA methylthiotransferase MtaB	0	7	12	0
ZNDK_0093	ferredoxin-dependent glutamate synthase	0	7	12	0
ZNDK_0108	A/G-specific adenine glycosylase	0	7	5	0
ZNDK_0126	conserved hypothetical protein	0	7	11	0
ZNDK_0144	conserved hypothetical protein	0	7	5	0
ZNDK_0158	1-deoxy-D-xylulose 5-phosphate reductoisomerase	0	7	9	0
ZNDK_0167	membrane-bound metal-dependent hydrolase	0	7	12	0
ZNDK_0176	shikimate dehydrogenase	0	7	4	0
ZNDK_0196	PaaK-like carboxylate-CoA ligase	0	7	15	0
ZNDK_0199	MATE family efflux transporter	0	7	12	0
ZNDK_0227	glycine cleavage system T protein	0	7	18	0
ZNDK_0239	outer membrane protein assembly complex, YaeT protein	0	7	16	0
ZNDK_0250	UDP-N-acetylmuramoyl-tripeptide-D-alanyl-D-alanine ligase	0	7	7	0
ZNDK_0266	pyruvate kinase	0	7	16	0
ZNDK_0284	flavodoxin	0	7	2	0
ZNDK_0287	hydroxy monocarboxylic acid anion dehydrogenase family protein	0	7	17	0
ZNDK_0288	HD superfamily hydrolase	0	7	10	0
ZNDK_0301	ornithine carbamoyltransferase	0	7	9	0
ZNDK_0309	conserved hypothetical protein	0	7	7	0
ZNDK_0311	FMN-dependent alpha-hydroxy acid dehydrogenase	0	7	8	0
ZNDK_0315	phosphoadenosine phosphosulfate reductase	0	7	5	0
ZNDK_0325	ABC transporter permease	0	7	17	0
ZNDK_0327	ABC transporter substrate-binding protein	0	7	19	0
ZNDK_0332	tRNA(5-methylaminomethyl-2-thiouridylate) methyltransferase	0	7	12	0
ZNDK_0338	NADPH-dependent thioredoxin reductase	0	7	16	0
ZNDK_0343	conserved hypothetical protein	0	7	3	0
ZNDK_0363	RecD-like DNA helicase	0	7	20	0
ZNDK_0373	Mg-dependent DNase	0	7	14	0
ZNDK_0393	transcription antitermination factor NusB	0	7	3	0
ZNDK_0424	signal recognition particle-docking protein FtsY	0	7	8	0
ZNDK_0427	4-hydroxybenzoate polyprenyltransferase	0	7	9	0
ZNDK_0496	cytochrome c-type biogenesis protein, heme ABC exporter transmembrane protein CcmB	0	7	6	0
ZNDK_0501	gamma-glutamyl phosphate reductase	0	7	9	0
ZNDK_0517	conserved hypothetical protein	0	7	8	0
ZNDK_0519	bifunctional 2-C-methyl-D-erythritol 4-phosphate cytidylyltransferase/ 2-C-methyl-D-erythritol 2,4-cyclodiphosphate synthase	0	7	9	0
ZNDK_0534	conserved hypothetical protein	0	7	13	0
ZNDK_0579	conserved hypothetical protein	0	7	11	0
ZNDK_0591	ribonuclease HII	0	7	13	0
ZNDK_0607	histidinol dehydrogenase	0	7	13	0
ZNDK_0620	outermembrane Hek-like protein	0	7	12	0
ZNDK_0654	metallophosphatase	0	7	7	0
ZNDK_0656	16S rRNA m2G966 methyltransferase	0	7	6	0
ZNDK_0687	conserved hypothetical protein	0	7	23	0
ZNDK_0692	adenylosuccinate synthetase	0	7	14	0
ZNDK_0725	cysteine desulfurase NifS	0	7	17	0
ZNDK_0733	puative uncharacterized LPS biosynthesis protein WalW	0	7	7	0
ZNDK_0735	8-amino-7-oxononanoate synthase	0	7	9	0
ZNDK_0740	threonine synthase	0	7	19	0
ZNDK_0759	S-adenosylmethionine-tRNA ribosyltransferase-isomerase	0	7	8	0
ZNDK_0767	putative FAD-dependent oxidoreductase	0	7	18	0
ZNDK_0777	hypothetical protein	0	7	12	0
ZNDK_0778	chaperone protein DnaK	0	7	12	0
ZNDK_0797	dihydroorotate dehydrogenase B catalytic subunit	0	7	15	0
ZNDK_0813	ABC exporter, ATP-binding protein	0	7	9	0
ZNDK_0815	ABC exporter, auxiliary component	0	7	7	0
ZNDK_0817	oligopeptide/dipeptide ABC transporter ATP-binding protein	0	7	8	0
ZNDK_0818	7-cyano-7-deazaguanine synthase	0	7	11	0
ZNDK_0839	methionyl-tRNA synthetase	0	7	17	0
ZNDK_0891	3'-5' exoribonuclease	0	7	12	0
ZNDK_0913	oligopeptide/dipeptide ABC transporter permease protein DppC	0	7	8	0
ZNDK_0917	adenylate kinase	0	7	6	0
ZNDK_0922	aspartate carbamoyltransferase	0	7	9	0
ZNDK_0929	multidrug efflux pump inner membrane subunit AcrB	0	7	24	0
ZNDK_0932	diguanylate cyclase domain-containing protein	0	7	4	0
ZNDK_0948	putative oxamate carbamoyltransferas YgeW	0	7	11	0
ZNDK_0969	periplasmic [NiFe] hydrogenase large subunit	0	7	25	0
ZNDK_1036	glutamine synthetase	0	7	25	0
ZNDK_1070	conserved hypothetical protein	0	7	7	0
ZNDK_1081	conserved hypothetical protein	0	7	4	0
ZNDK_1195	filamentation induced by cAMP protein Fic	0	7	4	0
ZNDK_1197	23S rRNA (guanosine2251-2'-O)-methyltransferase	0	7	9	0
ZNDK_1227	carboxy-terminal-processing protease	0	7	17	0
ZNDK_1249	putative NAD(P)H-dependent FMN reductase	0	7	5	0
ZNDK_0002	polysaccharide efflux protein RfbX	0	6	15	0
ZNDK_0003	uncharacterized outer membrane efflux protein	0	6	12	0
ZNDK_0040	argininosuccinate synthase	0	6	8	0
ZNDK_0054	adenylosuccinate lyase	0	6	16	0
ZNDK_0061	membrane bound O-acyl transferase MBOAT family protein	0	6	10	0
ZNDK_0069	ketol-acid reductoisomerase	0	6	11	0
ZNDK_0086	preprotein translocase subunit SecG	0	6	4	0
ZNDK_0111	aminopeptidase	0	6	13	0
ZNDK_0122	aspartate aminotransferase	0	6	20	0
ZNDK_0133	putative endonuclease	0	6	9	0
ZNDK_0141	molybdenum cofactor biosynthesis protein MoaA	0	6	14	0
ZNDK_0187	conserved hypothetical protein	0	6	4	0
ZNDK_0224	glycine dehydrogenase subunit 2	0	6	13	0
ZNDK_0233	Zn-dependent M23 family peptidase	0	6	8	0
ZNDK_0242	glutamyl-tRNA(Gln) amidotransferase subunit B	0	6	15	0
ZNDK_0252	UDP-N-acetylmuramoyl-L-alanine-D-glutamate ligase	0	6	6	0
ZNDK_0253	cell division protein FtsW	0	6	9	0
ZNDK_0276	bifunctional methylenetetrahydrofolate dehydrogenase/ methenyltetrahydrofolate cyclohydrolase	0	6	10	0
ZNDK_0295	sirohydrochlorin cobaltochelatase	0	6	9	0
ZNDK_0303	membrane-associated HD superfamily hydrolase	0	6	18	0
ZNDK_0328	conserved membrane protein	0	6	14	0
ZNDK_0337	outer membrane assembly lipoprotein BamD	0	6	6	0
ZNDK_0360	pantoate--beta-alanine ligase	0	6	14	0
ZNDK_0384	3-oxoacyl-[acyl-carrier-protein] synthase 3	0	6	2	0
ZNDK_0434	prolipoprotein diacylglyceryl transferase	0	6	5	0
ZNDK_0435	diaminopimelate decarboxylase	0	6	10	0
ZNDK_0440	uncharacterized lipoprotein	0	6	7	0
ZNDK_0443	acetyl-CoA carboxylase carboxyltransferase subunit alpha/beta	0	6	9	0
ZNDK_0464	4-diphosphocytidyl-2-C-methyl-D-erythritol kinase	0	6	8	0
ZNDK_0471	TRAP transporter large permease	0	6	17	0
ZNDK_0515	ZraS/AtoS/NtrY family regulatory prtotein	0	6	18	0
ZNDK_0529	hypothetical protein	0	6	2	0
ZNDK_0542	Fe(3+) ions import ATP-binding protein	0	6	11	0
ZNDK_0547	phosphoribosylglycinamide formyltransferase	0	6	6	0
ZNDK_0577	fructose-1,6-bisphosphate aldolase	0	6	3	0
ZNDK_0592	16S rRNA (cytidine1402-2'-O)-methyltransferase	0	6	11	0
ZNDK_0606	4Fe-4S ferredoxin	0	6	19	0
ZNDK_0611	conserved hypothetical protein	0	6	3	0
ZNDK_0640	uncharacterized ATPase	0	6	7	0
ZNDK_0642	IMP cyclohydrolase	0	6	5	0
ZNDK_0658	3-hydroxyacyl-[acyl-carrier-protein] dehydratase	0	6	8	0
ZNDK_0659	peptidyl-prolyl cis-trans isomerase B (cyclophilin B)	0	6	9	0
ZNDK_0679	UDP-N-acetylglucosamine 4-epimerase	0	6	7	0
ZNDK_0691	conserved hypothetical protein	0	6	6	0
ZNDK_0693	DNA polymerase III subunit delta'	0	6	8	0
ZNDK_0704	chaperonin GroEL	0	6	24	0
ZNDK_0712	H+-translocating [NiFe] hydrogenase complex, iron-sulfur subunit CooF	0	6	6	0
ZNDK_0748	conserved hypothetical protein	0	6	3	0
ZNDK_0756	Tol-Pal system periplasmic component TolB	0	6	15	0
ZNDK_0761	uncharacterized glycosyltransferase	0	6	5	0
ZNDK_0762	5-(carboxyamino)imidazole ribonucleotide mutase	0	6	6	0
ZNDK_0796	dihydroorotate dehydrogenase B electron transfer subunit	0	6	12	0
ZNDK_0807	putative High-molecular-weight cytochrome c subunit E	0	6	10	0
ZNDK_0823	molybdate ABC transporter ATP-binding protein	0	6	8	0
ZNDK_0826	putative glycosyltransferase involved in cell wall biogenesis	0	6	8	0
ZNDK_0849	uncharacterized iron-sulfur flavoprotein	0	6	10	0
ZNDK_0850	ComF/GntX family protein	0	6	11	0
ZNDK_0852	conserved hypothetical protein	0	6	13	0
ZNDK_0855	recombination-mediator protein	0	6	17	0
ZNDK_0858	conserved hypothetical protein	0	6	3	0
ZNDK_0869	cysteine synthase	0	6	6	0
ZNDK_0870	O-acetylhomoserine/O-acetylserine sulfhydrylase	0	6	11	0
ZNDK_0876	50S ribosomal protein L9	0	6	5	0
ZNDK_0888	tRNA dimethylallyltransferase	0	6	7	0
ZNDK_0896	polysaccharide deacetylase	0	6	13	0
ZNDK_0909	aspartate ammonia-lyase	0	6	22	0
ZNDK_0935	ATP-dependent protease ATPase/chaperone subunit HslU	0	6	5	0
ZNDK_0939	putative racemase	0	6	6	0
ZNDK_0946	M20A peptidase family aminohydrolase YgeY	0	6	17	0
ZNDK_0957	ABC transporter permease	0	6	16	0
ZNDK_0958	uncharacterized selenium metabolism protein YedF	0	6	8	0
ZNDK_0981	heterodisulfide reductase subunit B	0	6	4	0
ZNDK_0985	NAD(P)H dehydrogenase subunit A	0	6	9	0
ZNDK_0999	threonyl-tRNA synthetase	0	6	7	0
ZNDK_1006	FAD-dependent thymidylate synthase	0	6	6	0
ZNDK_1010	cation efflux system protein CusC	0	6	16	0
ZNDK_1017	conserved hypothetical protein	0	6	8	0
ZNDK_1041	molecular chaperone Hsp90	0	6	22	0
ZNDK_1088	histidinol-phosphatase	0	6	5	0
ZNDK_1114	putative DNA restriction-modification system endonuclease subunit	0	6	2	0
ZNDK_1154	hypothetical protein	0	6	8	0
ZNDK_1175	Zn-dependent membrane-bound peptidase HtpX	0	6	8	0
ZNDK_1176	conserved hypothetical protein	0	6	2	0
ZNDK_1187	ABC efflux transporter permease	0	6	11	0
ZNDK_1248	DUF1848 domain-containing protein	0	6	6	0
ZNDK_0010	Ni2+ ABC transporter Ni2+-binding protein NikK	0	5	6	0
ZNDK_0016	4-hydroxy-tetrahydrodipicolinate synthase	0	5	13	0
ZNDK_0022	Mg2+/Co2+ efflux pump CorC	0	5	7	0
ZNDK_0032	putative NAD(P)H-dependent FMN reductase	0	5	5	0
ZNDK_0036	putative LPS biosynthesis O-acetyl transferase WbbJ	0	5	7	0
ZNDK_0055	orotate phosphoribosyltransferase	0	5	6	0
ZNDK_0056	hypothetical protein	0	5	9	0
ZNDK_0062	conserved hypothetical protein	0	5	7	0
ZNDK_0076	7-carboxy-7-deazaguanine synthase	0	5	7	0
ZNDK_0097	ribonuclease Y	0	5	13	0
ZNDK_0105	oxygen-independent coproporphyrinogen III oxidase	0	5	13	0
ZNDK_0123	homoserine dehydrogenase	0	5	7	0
ZNDK_0145	preprotein translocase subunit YajC	0	5	4	0
ZNDK_0165	N-acetylneuraminate synthase	0	5	9	0
ZNDK_0172	3-isopropylmalate dehydratase small subunit	0	5	4	0
ZNDK_0180	cysteinyl-tRNA synthetase	0	5	5	0
ZNDK_0185	Redoxin domain protein	0	5	7	0
ZNDK_0189	UDP-N-acetyl-D-galactosamine dehydrogenase	0	5	17	0
ZNDK_0190	putative futalosine nucleosidase	0	5	9	0
ZNDK_0216	ribonuclease J	0	5	19	0
ZNDK_0217	outer membrane efflux protein TolC	0	5	10	0
ZNDK_0223	multifunctional CCA protein	0	5	7	0
ZNDK_0231	citrate (Re)-synthase	0	5	12	0
ZNDK_0246	16S rRNA (cytosine1402-N4)-methyltransferase	0	5	4	0
ZNDK_0248	peptidoglycan glycosyltransferase FtsI	0	5	6	0
ZNDK_0268	tryptophan synthase subunit beta	0	5	15	0
ZNDK_0271	anthranilate synthase subunit beta/anthranilate phosphoribosyltransferase	0	5	21	0
ZNDK_0274	type III pantothenate kinase	0	5	4	0
ZNDK_0275	enolase	0	5	8	0
ZNDK_0280	SpsF-like glycosyltransferase putatively involved in cell wall biogenesis	0	5	11	0
ZNDK_0322	hypothetical protein	0	5	7	0
ZNDK_0369	diphosphate-fructose-6-phosphate 1-phosphotransferase	0	5	5	0
ZNDK_0387	3-oxoacyl-[acyl-carrier-protein] synthase 2	0	5	4	0
ZNDK_0389	CMP/dCMP deaminase	0	5	3	0
ZNDK_0426	MogA/MoaB family molybdenum cofactor biosynthesis protein	0	5	11	0
ZNDK_0433	molybdenum cofactor biosynthesis protein MoaC	0	5	0	0
ZNDK_0465	ATP-dependent protease La homolog	0	5	17	0
ZNDK_0466	porphobilinogen deaminase	0	5	6	0
ZNDK_0481	conserved hypothetical protein	0	5	6	0
ZNDK_0482	conserved hypothetical protein	0	5	7	0
ZNDK_0531	histidinol-phosphate aminotransferase	0	5	18	0
ZNDK_0533	tRNA (adenine(57)-N(1)/adenine(58)-N(1))-methyltransferase	0	5	9	0
ZNDK_0538	glutamate synthase (NADPH-GOGAT) subunit 2	0	5	17	0
ZNDK_0546	hypothetical protein	0	5	4	0
ZNDK_0559	phosphoribosylformimino-5-aminoimidazole carboxamide ribotide isomerase	0	5	8	0
ZNDK_0561	ATP-dependent Clp protease ATP-binding subunit	0	5	8	0
ZNDK_0574	acetate kinase	0	5	9	0
ZNDK_0628	DNA repair and recombination protein radC	0	5	6	0
ZNDK_0633	Zn-dependent M50 family peptidase	0	5	11	0
ZNDK_0647	fructose-1,6-bisphosphatase class 1	0	5	12	0
ZNDK_0678	[NiFe] hydrogenase maturation protein HypD	0	5	9	0
ZNDK_0690	putative mannose-1-phosphate guanylyltransferase /mannose-6-phosphate isomerase	0	5	4	0
ZNDK_0726	Fe-S cluster assembly protein NifU	0	5	11	0
ZNDK_0728	dTDP-4-dehydrorhamnose 3,5-epimerase	0	5	2	0
ZNDK_0730	glucose-1-phosphate cytidylyltransferase	0	5	4	0
ZNDK_0742	DNA adenine methylase	0	5	5	0
ZNDK_0760	uncharacterized aminotransferase	0	5	7	0
ZNDK_0770	conserved hypothetical protein	0	5	3	0
ZNDK_0787	chaperone protein DnaJ	0	5	17	0
ZNDK_0792	uncharacterized transcriptional regulator	0	5	10	0
ZNDK_0793	hjolliday junction resolvase RuvC	0	5	6	0
ZNDK_0799	NAD dependent epimerase/dehydratase family protein	0	5	12	0
ZNDK_0809	malonyl CoA-acyl carrier protein transacylase	0	5	15	0
ZNDK_0811	conserved hypothetical protein	0	5	0	0
ZNDK_0835	putative cyclic-di-AMP synthase	0	5	1	0
ZNDK_0837	ATP-dependent zinc metalloprotease FtsH	0	5	15	0
ZNDK_0838	conserved hypothetical protein	0	5	7	0
ZNDK_0848	uncharacterized metallo-hydrolase	0	5	8	0
ZNDK_0854	site-specific tyrosine recombinase XerC	0	5	14	0
ZNDK_0866	seryl-tRNA synthase	0	5	14	0
ZNDK_0873	uncharacterized UDP-glucose epimerase	0	5	8	0
ZNDK_0880	bifunctional pyrimidine operon regulator PyrR/ uracil phosphoribosyltransferase	0	5	7	0
ZNDK_0897	hypothetical protein	0	5	3	0
ZNDK_0903	adenylyltransferase/sulfurtransferase MoeZ	0	5	10	0
ZNDK_0908	shikimate kinase	0	5	5	0
ZNDK_0924	PfkB family kinase	0	5	13	0
ZNDK_0938	GTPase Era	0	5	9	0
ZNDK_0941	site-specific tyrosine recombinase XerD	0	5	6	0
ZNDK_0945	diaminopropionate ammonia-lyase YgeX	0	5	13	0
ZNDK_0947	carbamate kinase	0	5	7	0
ZNDK_0983	NAD(P)H dehydrogenase subunit CD	0	5	3	0
ZNDK_0987	flagellar motor switch protein	0	5	2	0
ZNDK_0990	transketolase	0	5	5	0
ZNDK_1005	O-antigen ligase	0	5	9	0
ZNDK_1008	cation efflux system protein CusB	0	5	12	0
ZNDK_1020	peptide deformylase	0	5	7	0
ZNDK_1030	4'-phosphopantetheinyl transferase	0	5	4	0
ZNDK_1039	Fructose-1,6-bisphosphatase class 2	0	5	12	0
ZNDK_1046	ABC efflux transporter permease	0	5	11	0
ZNDK_1050	thiamine-monophosphate kinase	0	5	14	0
ZNDK_1057	conserved hypothetical protein	0	5	5	0
ZNDK_1060	branched-chain amino acid aminotransferase	0	5	10	0
ZNDK_1068	glycyl-tRNA synthetase subunit alpha	0	5	4	0
ZNDK_1086	ferredoxin-NADP(+) reductase subunit beta	0	5	6	0
ZNDK_1091	conserved hypothetical protein	0	5	9	0
ZNDK_1174	MBL fold metallo-hydrolase	0	5	5	0
ZNDK_1178	dUTP pyrophosphatase	0	5	5	0
ZNDK_1184	oligopeptide/dipeptide ABC transporter substrate-binding protein DppA	0	5	19	0
ZNDK_1192	nickel-responsive transcriptional regulator NikR	0	5	2	0
ZNDK_1198	3'-5' exonuclease	0	5	4	0
ZNDK_1250	cobalamin-5-phosphate synthase	0	5	8	0
ZNDK_0006	16S rRNA processing protein RimM	0	4	3	0
ZNDK_0026	hydroxymethylbutenyl pyrophosphate reductase	0	4	12	0
ZNDK_0035	3-deoxy-manno-octulosonate cytidylyltransferase	0	4	4	0
ZNDK_0067	arginine decarboxylase	0	4	32	0
ZNDK_0079	1-acyl-sn-glycerol-3-phosphate acyltransferase	0	4	10	0
ZNDK_0081	16S rRNA (uracil1498-N3)-methyltransferase	0	4	5	0
ZNDK_0104	single-stranded-DNA-specific exonuclease RecJ	0	4	10	0
ZNDK_0109	queuine tRNA-ribosyltransferase	0	4	7	0
ZNDK_0127	hypothetical protein	0	4	2	0
ZNDK_0131	bifunctional ornithine acetyltransferase/N-acetylglutamate synthase	0	4	16	0
ZNDK_0156	tRNA threonylcarbamoyladenosine biosynthesis protein TsaB	0	4	9	0
ZNDK_0160	undecaprenyl diphosphate synthase	0	4	4	0
ZNDK_0170	2-isopropylmalate synthase	0	4	10	0
ZNDK_0174	phosphoribosylaminoimidazolecarboxamide formyltransferase/IMP cyclohydrolase	0	4	7	0
ZNDK_0179	Zn-dependent M48 family peptidase	0	4	13	0
ZNDK_0188	demethylmenaquinone methyltransferase	0	4	4	0
ZNDK_0201	aminodeoxyfutalosine synthase	0	4	9	0
ZNDK_0213	putative Pit accesorry protein	0	4	4	0
ZNDK_0225	glycine dehydrogenase subunit 1	0	4	11	0
ZNDK_0235	hypothetical protein	0	4	3	0
ZNDK_0236	lysyl-tRNA synthetase	0	4	7	0
ZNDK_0255	UDP-N-acetylmuramate-L-alanine ligase	0	4	10	0
ZNDK_0256	UDP-N-acetylmuramate dehydrogenase	0	4	5	0
ZNDK_0269	N-(5'-phosphoribosyl)anthranilate isomerase	0	4	2	0
ZNDK_0294	50S ribosomal protein L13	0	4	4	0
ZNDK_0296	16S/23S rRNA (cytidine-2'-O)-methyltransferase	0	4	6	0
ZNDK_0300	conserved hypothetical protein	0	4	11	0
ZNDK_0304	YbeY-like metal-dependent hydrolase	0	4	7	0
ZNDK_0331	NtrC/AtoC/ZraR-like transcriptional regulator	0	4	12	0
ZNDK_0333	outer membrane lipoprotein carrier protein LolA	0	4	3	0
ZNDK_0347	conserved hypothetical protein	0	4	3	0
ZNDK_0348	quinone-modifying oxidoreductase transmembrane subunit C	0	4	7	0
ZNDK_0351	adenylylsulfate reductase, subunit A	0	4	8	0
ZNDK_0354	DNA methyltransferase	0	4	1	0
ZNDK_0358	cytochrome c assembly protein	0	4	5	0
ZNDK_0361	S-adenosylmethionine synthase	0	4	10	0
ZNDK_0362	chorismate synthase	0	4	25	0
ZNDK_0364	3-dehydroquinate dehydratase	0	4	3	0
ZNDK_0370	pseudouridine synthase	0	4	2	0
ZNDK_0428	tRNA-i(6)A37 methylthiotransferase MiaB	0	4	16	0
ZNDK_0439	signal peptidase I	0	4	8	0
ZNDK_0455	exodeoxyribonuclease VII large subunit	0	4	4	0
ZNDK_0468	SNF2/helicase domain-containing protein	0	4	6	0
ZNDK_0474	anaerobic glycerol-3-phosphate dehydrogenase subunit A	0	4	11	0
ZNDK_0484	oligopeptide/dipeptide ABC transporter ATP-binding protein	0	4	6	0
ZNDK_0499	cardiolipin synthase	0	4	21	0
ZNDK_0500	nicotinate-nucleotide adenylyltransferase	0	4	7	0
ZNDK_0502	conserved hypothetical protein	0	4	1	0
ZNDK_0505	anaerobic ribonucleoside-triphosphate reductase	0	4	18	0
ZNDK_0557	imidazoleglycerol-phosphate dehydratase	0	4	4	0
ZNDK_0573	O-acetylhomoserine/O-acetylserine sulfhydrylase	0	4	9	0
ZNDK_0605	conserved hypothetical protein	0	4	18	0
ZNDK_0623	conserved hypothetical protein	0	4	11	0
ZNDK_0627	DNA polymerase III delta	0	4	5	0
ZNDK_0629	ATP-dependent protease La	0	4	10	0
ZNDK_0632	RNA polymerase subunit sigma-24	0	4	5	0
ZNDK_0636	Yceg-like uncharacterized protein	0	4	6	0
ZNDK_0677	[NiFe] hydrogenase maturation protein HypE	0	4	16	0
ZNDK_0714	H+-translocating [NiFe] hydrogenase complex, NiFe-containing large subunit CooH	0	4	17	0
ZNDK_0732	group 1 glycosyl transferase	0	4	9	0
ZNDK_0772	rod shape-determining protein RodA	0	4	8	0
ZNDK_0784	NADPH:FMN oxidoreductases	0	4	7	0
ZNDK_0804	conserved hypothetial protein	0	4	3	0
ZNDK_0829	Mn2+/Zn2+ ABC transporter substrate-binding protein	0	4	11	0
ZNDK_0834	conserved hypothetical protein	0	4	3	0
ZNDK_0841	glycine cleavage system L protein	0	4	21	0
ZNDK_0856	TauE/SafE family permease	0	4	8	0
ZNDK_0861	putative lactate utilization protein B	0	4	26	0
ZNDK_0864	glycolate oxidase subunit	0	4	15	0
ZNDK_0879	serine O-acetyltransferase	0	4	12	0
ZNDK_0886	High-molecular-weight cytochrome c subunit B	0	4	9	0
ZNDK_0889	pantetheine-phosphate adenylyltransferase	0	4	8	0
ZNDK_0910	nitronate monooxygenase	0	4	19	0
ZNDK_0915	conserved hypothetical protein	0	4	4	0
ZNDK_0931	conserved hypothetical protein	0	4	1	0
ZNDK_0963	50S ribosomal protein L21	0	4	6	0
ZNDK_0976	Hdr-like menaquinol oxidoreductase, transmembrane cytochrome b subunit DsrM	0	4	13	0
ZNDK_0979	sulfate adenylyltransferase	0	4	17	0
ZNDK_1001	conserved hypothetical protein	0	4	4	0
ZNDK_1002	ATP-dependent RNA helicase DbpA	0	4	11	0
ZNDK_1055	DNA-binding protein HU-beta	0	4	2	0
ZNDK_1056	tyrosyl-tRNA synthetase	0	4	6	0
ZNDK_1061	tRNA pseudouridine synthase B	0	4	4	0
ZNDK_1064	conserved hypothetical protein	0	4	7	0
ZNDK_1079	holliday junction DNA helicase RuvA	0	4	10	0
ZNDK_1095	50S ribosomal protein L1	0	4	4	0
ZNDK_1102	tRNA (guanosine-2'-O-)-methyltransferase	0	4	7	0
ZNDK_1181	cob(I)alamin adenosyltransferase	0	4	3	0
ZNDK_1190	PuuR-like transcriptional regulator	0	4	3	0
ZNDK_1220	conserved hypothetical protein	0	4	0	0
ZNDK_0007	uncharacterized RNA-binding protein	0	3	1	0
ZNDK_0029	D-alanine-D-alanine ligase	0	3	10	0
ZNDK_0037	uncharacterized phosphatase	0	3	7	0
ZNDK_0045	DHH family phosphoesterase	0	3	2	0
ZNDK_0052	imidazole glycerol phosphate synthase subunit hisF	0	3	10	0
ZNDK_0053	FmdB family regulatory protein	0	3	3	0
ZNDK_0071	acetolactate synthase, large subunit	0	3	10	0
ZNDK_0074	putative phosphoglycolate phosphatase	0	3	4	0
ZNDK_0106	uncharacterized glycosyltransferase	0	3	11	0
ZNDK_0124	glutamate-pyruvate aminotransferase	0	3	10	0
ZNDK_0130	translation elongation factor G	0	3	29	0
ZNDK_0134	RNA polymerase sigma factor RpoD	0	3	14	0
ZNDK_0143	OmpA family protein	0	3	17	0
ZNDK_0148	elongation factor 4	0	3	10	0
ZNDK_0151	FoF1 ATP synthase subunit gamma	0	3	5	0
ZNDK_0154	FoF1 ATP synthase subunit B	0	3	3	0
ZNDK_0161	ribosome recycling factor	0	3	1	0
ZNDK_0163	conserved hypothetical protein	0	3	3	0
ZNDK_0168	phosphatidylserine decarboxylase	0	3	3	0
ZNDK_0177	ATP-dependent protease, peptidase subunit HslV	0	3	9	0
ZNDK_0186	amino-acid N-acetyltransferase	0	3	2	0
ZNDK_0202	cyclic dehypoxanthine futalosine synthase	0	3	12	0
ZNDK_0207	putative NAD(P)H-dependent FMN reductase	0	3	9	0
ZNDK_0212	low-affinity inorganic phosphate transporter	0	3	4	0
ZNDK_0226	glycine cleavage system H protein	0	3	6	0
ZNDK_0230	NADP-dependent isocitrate dehydrogenase	0	3	9	0
ZNDK_0234	conserved hypothetical protein	0	3	4	0
ZNDK_0237	lipoprotein releasing system transmembrane protein	0	3	9	0
ZNDK_0241	NAD+ kinase	0	3	6	0
ZNDK_0251	phospho-N-acetylmuramoyl-pentapeptide-transferase	0	3	12	0
ZNDK_0257	cell division protein FtsQ	0	3	3	0
ZNDK_0267	tryptophan synthase subunit alpha	0	3	8	0
ZNDK_0290	hydroxymethylpyrimidine/phosphomethylpyrimidine kinase	0	3	10	0
ZNDK_0299	conserved hypothetical protein	0	3	4	0
ZNDK_0314	phosphatidylglycerophosphatase A	0	3	1	0
ZNDK_0330	NADPH-dependent FMN reductase	0	3	12	0
ZNDK_0350	quinone-modifying oxidoreductase subunit A	0	3	13	0
ZNDK_0365	30S ribosomal protein S1	0	3	5	0
ZNDK_0383	Acyl-[acyl-carrier-protein]-phosphate acyltransferase	0	3	4	0
ZNDK_0392	6,7-dimethyl-8-ribityllumazine synthase	0	3	11	0
ZNDK_0438	magnesium chelatase family protein	0	3	12	0
ZNDK_0441	uncharacterized GTPase TypA/BipA	0	3	8	0
ZNDK_0442	acetyl-CoA carboxylase biotin carboxylase subunit	0	3	5	0
ZNDK_0446	5-formyltetrahydrofolate cyclo-ligase	0	3	5	0
ZNDK_0456	prolyl-tRNA synthetase	0	3	11	0
ZNDK_0461	aminoacyl-tRNA hydrolase	0	3	3	0
ZNDK_0479	exodeoxyribonuclease III	0	3	4	0
ZNDK_0480	conserved hypothetical protein	0	3	9	0
ZNDK_0495	cytochrome c-type biogenesis protein, heme ABC exporter ATP-binding protein CcmA	0	3	9	0
ZNDK_0509	conserved hypothetical protein	0	3	1	0
ZNDK_0516	phosphoribosylformylglycinamidine synthase glutamine amidotransferase subunit	0	3	13	0
ZNDK_0518	conserved hypothetical protein	0	3	6	0
ZNDK_0523	BREX system P-loop protein	0	3	12	0
ZNDK_0541	substrate-binding protein	0	3	15	0
ZNDK_0543	Fe(3+) ions transporter permease	0	3	13	0
ZNDK_0548	uroporphyrinogen III methyltransferase / synthase	0	3	19	0
ZNDK_0553	inosine-5'-monophosphate dehydrogenase	0	3	16	0
ZNDK_0584	LysR family transcriptional regulator	0	3	5	0
ZNDK_0588	outer membrane autotransporter	0	3	9	0
ZNDK_0612	acetylornithine aminotransferase	0	3	13	0
ZNDK_0622	putative membrane-bound lipoprotein	0	3	6	0
ZNDK_0630	4-hydroxy-3-methylbut-2-en-1-yl diphosphate synthase	0	3	13	0
ZNDK_0631	hypothetical protein	0	3	1	0
ZNDK_0645	outer membrane chaperone Skp	0	3	6	0
ZNDK_0652	CDP-diacylglycerol-glycerol-3-phosphate 3-phosphatidyltransferase	0	3	10	0
ZNDK_0657	outer membrane chaperone Skp	0	3	6	0
ZNDK_0671	FtsH-interacting inner membrane protein	0	3	7	0
ZNDK_0684	PurE-related protein	0	3	7	0
ZNDK_0696	CRISPR-associated protein Cas4 / type I-II	0	3	2	0
ZNDK_0706	amino acid-binding ACT domain protein	0	3	1	0
ZNDK_0711	sodium:alanine symporter	0	3	10	0
ZNDK_0715	H+-translocating [NiFe] hydrogenase complex, Nuo C-like subunit CooU	0	3	4	0
ZNDK_0727	homoserine O-succinyltransferase	0	3	2	0
ZNDK_0729	CDP-glucose 4,6-dehydratase	0	3	7	0
ZNDK_0731	Asparagine synthase (glutamine-hydrolysing)	0	3	11	0
ZNDK_0734	putative colanic acid biosynthesis glycosyltransferase WcaL	0	3	9	0
ZNDK_0744	conserved hypothetical protein	0	3	17	0
ZNDK_0755	Tol-Pal system inner membrane component TolA	0	3	7	0
ZNDK_0757	peptidoglycan-associated lipoprotein Pal	0	3	5	0
ZNDK_0765	divalent anion:sodium(Na+) symporter	0	3	22	0
ZNDK_0773	hypothetical protein	0	3	2	0
ZNDK_0774	glyceraldehyde-3-phosphate dehydrogenase	0	3	8	0
ZNDK_0779	prephenate dehydrogenase	0	3	11	0
ZNDK_0783	phospho-2-dehydro-3-deoxyheptonate aldolase	0	3	12	0
ZNDK_0791	23S rRNA Um2552 methyltransferase	0	3	8	0
ZNDK_0794	methylated-DNA-[protein]-cysteine S-methyltransferase	0	3	8	0
ZNDK_0806	3-octaprenyl-4-hydroxybenzoate carboxy-lyase	0	3	5	0
ZNDK_0821	molybdate ABC transporter substrate-binding protein	0	3	6	0
ZNDK_0824	putative glycosyltransferase involved in cell wall biogenesis	0	3	4	0
ZNDK_0836	dihydropteroate synthase	0	3	6	0
ZNDK_0867	conserved hypothetical protein	0	3	2	0
ZNDK_0868	hypothetical protein	0	3	2	0
ZNDK_0875	replicative DNA helicase	0	3	5	0
ZNDK_0878	30S ribosomal protein S6	0	3	1	0
ZNDK_0881	30S ribosomal protein S2	0	3	7	0
ZNDK_0885	High-molecular-weight cytochrome c subunit C	0	3	16	0
ZNDK_0904	molybdopterin synthase sulfur carrier subunit	0	3	1	0
ZNDK_0911	hydrogenase maturation protease	0	3	8	0
ZNDK_0916	putative recombination-associated protein RdgC	0	3	4	0
ZNDK_0933	RNA polymerase-binding protein DksA	0	3	2	0
ZNDK_0936	inorganic pyrophosphatase	0	3	4	0
ZNDK_0975	Hdr-like menaquinol oxidoreductase, cytoplasmic iron-sulfur binding subunit DsrK	0	3	9	0
ZNDK_1000	FAD synthase	0	3	5	0
ZNDK_1003	phosphoribosyl-AMP cyclohydrolase	0	3	1	0
ZNDK_1009	cation efflux system protein CusF	0	3	3	0
ZNDK_1013	hypothetical protein	0	3	2	0
ZNDK_1022	histidyl-tRNA synthetase	0	3	10	0
ZNDK_1035	diaminopimelate epimerase	0	3	3	0
ZNDK_1040	conserved hypothetical protein	0	3	5	0
ZNDK_1053	sulfite exporter TauE/SafE family protein	0	3	2	0
ZNDK_1065	uncharacterized BON-domain containing protein	0	3	6	0
ZNDK_1078	holliday junction DNA helicase RuvB	0	3	8	0
ZNDK_1097	transcription antitermination factor NusG	0	3	4	0
ZNDK_1122	hypothetical protein	0	3	2	0
ZNDK_1134	putative type Ⅳ secretion system component virB5	0	3	0	0
ZNDK_1144	putaive type IV secretion system, signal peptidase TraF	0	3	0	0
ZNDK_1159	conserved hypothetical protein	0	3	1	0
ZNDK_1161	adenosylhomocysteinase	0	3	10	0
ZNDK_1164	transcription elongation factor NusA	0	3	9	0
ZNDK_1171	YaeI-like metallophosphoesterase	0	3	7	0
ZNDK_1172	desulfoferrodoxin	0	3	2	0
ZNDK_1189	acyl-CoA synthetases (AMP-forming)	0	3	13	0
ZNDK_1203	ribonuclease P protein component	0	3	2	0
ZNDK_1254	cobalt-precorrin-8X methylmutase	0	3	8	0
ZNDK_0008	30S ribosomal protein S16	0	2	0	0
ZNDK_0019	type II DNA restriction-modification system endonuclease subunit	0	2	2	0
ZNDK_0024	conserved hypothetical protein	0	2	3	0
ZNDK_0034	NAD-dependent UDP-glucose 4-epimerase	0	2	7	0
ZNDK_0058	N,N'-diacetylbacillosaminyl-diphospho-undecaprenol alpha-1,3-N-acetylgalactosaminyltransferase	0	2	9	0
ZNDK_0060	integration host factor A	0	2	0	0
ZNDK_0084	ribosomal-protein-alanine acetyltransferase	0	2	1	0
ZNDK_0085	triose-phosphate isomerase	0	2	7	0
ZNDK_0103	orotidine 5'-phosphate decarboxylase	0	2	5	0
ZNDK_0157	putative membrane-associated zinc metalloprotease	0	2	6	0
ZNDK_0200	1,4-dihydroxy-6-naphtoate synthase	0	2	9	0
ZNDK_0203	DUF3644 domain-containing protein	0	2	2	0
ZNDK_0209	FoF1 ATP synthase subunit A	0	2	3	0
ZNDK_0214	conserved hypothetical protein	0	2	3	0
ZNDK_0228	lipoyltransferase and lipoate-protein ligase	0	2	6	0
ZNDK_0232	dTDP-4-dehydrorhamnose reductase	0	2	4	0
ZNDK_0261	nucleoside triphosphate pyrophosphohydrolase	0	2	3	0
ZNDK_0278	SpsC-like aminotransferase putatively involved in cell wall biogenesis	0	2	9	0
ZNDK_0291	carbon starvation protein A	0	2	16	0
ZNDK_0297	conserved hypothetical protein	0	2	6	0
ZNDK_0335	translation elongation factor P	0	2	3	0
ZNDK_0336	ribosome biogenesis GTP-binding protein	0	2	3	0
ZNDK_0344	conserved hypothetical prtotein	0	2	2	0
ZNDK_0345	Cd(II)/Pb(II)-responsive transcriptional regulator	0	2	7	0
ZNDK_0352	adenylylsulfate reductase, subunit B	0	2	1	0
ZNDK_0396	DNA-directed RNA polymerase subunit alpha	0	2	5	0
ZNDK_0398	30S ribosomal protein S11	0	2	7	0
ZNDK_0406	50S ribosomal protein L18	0	2	3	0
ZNDK_0422	50S ribosomal protein L3	0	2	5	0
ZNDK_0429	conserved hypothetical protein	0	2	7	0
ZNDK_0452	1-deoxy-D-xylulose-5-phosphate synthase	0	2	10	0
ZNDK_0453	farnesyl-diphosphate synthase	0	2	2	0
ZNDK_0454	exodeoxyribonuclease VII small subunit	0	2	0	0
ZNDK_0457	aspartate aminotransferase	0	2	6	0
ZNDK_0458	50S ribosomal protein L11 methyltransferase	0	2	2	0
ZNDK_0472	TRAP transporter small permease	0	2	6	0
ZNDK_0473	TRAP transporter substrate-binding protein	0	2	9	0
ZNDK_0490	conserved hypothetical protein	0	2	1	0
ZNDK_0508	major facilitator superfamily protein	0	2	16	0
ZNDK_0510	conserved hypothetical protein	0	2	9	0
ZNDK_0521	DUF1819 domain-containing protein	0	2	8	0
ZNDK_0532	universal stress protein	0	2	8	0
ZNDK_0539	glutamate synthase (NADPH-GOGAT) subunit 1	0	2	10	0
ZNDK_0551	SsrA-binding protein	0	2	2	0
ZNDK_0578	transcription elongation factor GreA	0	2	5	0
ZNDK_0581	fumarate reductase subunit C	0	2	3	0
ZNDK_0583	fumarate reductase flavoprotein subunit A	0	2	11	0
ZNDK_0586	fumarate hydratase, beta subunit	0	2	6	0
ZNDK_0587	putative sodium:sulfate symporter	0	2	14	0
ZNDK_0637	putative mannose-1-phosphate guanylyltransferase /mannose-6-phosphate isomerase	0	2	3	0
ZNDK_0646	tRNA threonylcarbamoyladenosine biosynthesis protein TsaD	0	2	14	0
ZNDK_0681	conserved hypothetical protein	0	2	4	0
ZNDK_0710	MarC family integral membrane protein	0	2	10	0
ZNDK_0713	H+-translocating [NiFe] hydrogenase complex, nickel insertion protein HypA	0	2	2	0
ZNDK_0720	dissimilatory sulfite reductase subunit alpha	0	2	22	0
ZNDK_0721	dissimilatory sulfite reductase subunit beta	0	2	21	0
ZNDK_0722	dissimilatory sulfite reductase D	0	2	1	0
ZNDK_0749	hydrogenase nickel incorporation protein HypB	0	2	3	0
ZNDK_0751	protein HflK	0	2	8	0
ZNDK_0758	DNA-3-methyladenine glycosylase 1	0	2	6	0
ZNDK_0775	glutamyl-tRNA(Gln) amidotransferase subunit A	0	2	12	0
ZNDK_0785	30S ribosomal protein S20	0	2	6	0
ZNDK_0805	metal-dependent hydrolase	0	2	9	0
ZNDK_0812	ABC exporter permease	0	2	3	0
ZNDK_0825	conserved hypothetical protein	0	2	2	0
ZNDK_0831	Mn2+/Zn2+ ABC transporter permease	0	2	10	0
ZNDK_0833	phosphoglucosamine mutase	0	2	7	0
ZNDK_0865	bifunctional riboflavin biosynthesis protein RibBA	0	2	10	0
ZNDK_0890	5'-nucleotidase	0	2	5	0
ZNDK_0893	histone deacetylase-like amidohydrolase	0	2	7	0
ZNDK_0930	multidrug efflux pump outer membrane subunit TolC	0	2	4	0
ZNDK_0940	2-amino-4-hydroxy-6-hydroxymethyldihydropteridine pyrophosphokinase	0	2	4	0
ZNDK_0954	conserved hypothetical protien	0	2	10	0
ZNDK_0968	periplasmic [NiFe] hydrogenase small subunit	0	2	13	0
ZNDK_0977	putative anti-sigma-factor	0	2	8	0
ZNDK_0980	heterodisulfide reductase subunit C	0	2	2	0
ZNDK_0986	conserved hypothetical protein	0	2	4	0
ZNDK_0988	conserved hypothetical protein	0	2	6	0
ZNDK_0994	conserved hypothetical protein	0	2	4	0
ZNDK_0995	phenylalanyl-tRNA synthetase subunit alpha	0	2	5	0
ZNDK_1014	putative cell wall-associated hydrolase	0	2	7	0
ZNDK_1023	amidophosphoribosyltransferase	0	2	10	0
ZNDK_1066	UDP-N-acetylglucosamine 1-carboxyvinyltransferase	0	2	7	0
ZNDK_1069	DNA repair/recombination protein RecO	0	2	9	0
ZNDK_1077	peptidase M24	0	2	9	0
ZNDK_1092	conserved hypothetical protein	0	2	6	0
ZNDK_1094	50S ribosomal protein L10	0	2	4	0
ZNDK_1116	phage integrase	0	2	3	0
ZNDK_1120	filamentation induced by cAMP protein Fic	0	2	2	0
ZNDK_1137	putative type Ⅳ secretion system component virB9	0	2	0	0
ZNDK_1147	hypothetical protein	0	2	6	0
ZNDK_1162	ribonuclease H	0	2	5	0
ZNDK_1165	DUF448 domain-containing protein	0	2	0	0
ZNDK_1169	6-phosphogluconolactonase	0	2	4	0
ZNDK_1191	GTP cyclohydrolase	0	2	4	0
ZNDK_1194	outer membrane autotransporter	0	2	11	0
ZNDK_1215	DNA topoisomerase I	0	2	6	0
ZNDK_1233	precorrin-3B C17-methyltransferase	0	2	7	0
ZNDK_1236	anaerobic C4-dicarboxylate transporter DcuA	0	2	14	0
ZNDK_0017	integration host factor B	0	1	2	0
ZNDK_0031	Peroxide-responsive repressor PerR	0	1	2	0
ZNDK_0048	conserved hypothetical protein	0	1	4	0
ZNDK_0050	conserved hypothetical protein	0	1	2	0
ZNDK_0051	imidazole glycerol phosphate synthase subunit hisH	0	1	6	0
ZNDK_0066	conserved hypothetical protein	0	1	4	0
ZNDK_0073	conserved hypothetical protein	0	1	3	0
ZNDK_0080	replication-associated recombination protein A	0	1	11	0
ZNDK_0083	NUDIX hydrolase	0	1	1	0
ZNDK_0087	Smr family protein	0	1	5	0
ZNDK_0095	conserved hypothetical protein	0	1	1	0
ZNDK_0096	conserved hypothetical protein	0	1	1	0
ZNDK_0099	conservative hypothetical protein	0	1	5	0
ZNDK_0102	guanylate kinase	0	1	5	0
ZNDK_0113	thioesterase family protein	0	1	5	0
ZNDK_0136	30S ribosomal protein S21	0	1	0	0
ZNDK_0149	FoF1 ATP synthase subunit epsilon	0	1	2	0
ZNDK_0159	phosphatidate cytidylyltransferase	0	1	5	0
ZNDK_0166	conserved hypothetical protein	0	1	3	0
ZNDK_0169	CDP-diacylglycerol/serine O-phosphatidyltransferase	0	1	7	0
ZNDK_0210	FoF1 ATP synthase subunit I'	0	1	3	0
ZNDK_0211	FoF1 ATP synthase subunit I	0	1	1	0
ZNDK_0238	lipoprotein releasing system ATP-binding protein	0	1	6	0
ZNDK_0245	cell division protein MraZ	0	1	2	0
ZNDK_0247	conserved hypothetical protein	0	1	1	0
ZNDK_0258	cell division protein FtsA	0	1	6	0
ZNDK_0259	cell division protein FtsZ	0	1	10	0
ZNDK_0263	flagellar synthesis regulatory protein	0	1	7	0
ZNDK_0277	uncharacterized metal-containing alcohol dehydrogense family protein	0	1	10	0
ZNDK_0339	thioredoxin	0	1	1	0
ZNDK_0371	phosphoglucomutase	0	1	5	0
ZNDK_0382	50S ribosomal protein L32	0	1	2	0
ZNDK_0385	3-oxoacyl-[acyl-carrier-protein] reductase	0	1	2	0
ZNDK_0397	30S ribosomal protein S4	0	1	5	0
ZNDK_0403	50S ribosomal protein L15	0	1	2	0
ZNDK_0408	30S ribosomal protein S8	0	1	1	0
ZNDK_0409	30S ribosomal protein S14	0	1	3	0
ZNDK_0410	50S ribosomal protein L5	0	1	2	0
ZNDK_0411	50S ribosomal protein L24	0	1	2	0
ZNDK_0414	50S ribosomal protein L29	0	1	1	0
ZNDK_0425	preQ1 synthase	0	1	0	0
ZNDK_0448	HIT family hydrolase	0	1	4	0
ZNDK_0449	conserved hypothetical protein	0	1	4	0
ZNDK_0451	conserved hypothetical protein	0	1	3	0
ZNDK_0460	putative rRNA transcriptional regulator CarD	0	1	3	0
ZNDK_0462	50S ribosomal protein L25	0	1	7	0
ZNDK_0467	FmdB family regulatory protein	0	1	1	0
ZNDK_0488	conserved hypothetical protein	0	1	2	0
ZNDK_0491	ribonuclease III	0	1	11	0
ZNDK_0511	conserved hypothetical protein	0	1	1	0
ZNDK_0585	fumarate hydratase, alpha subunit	0	1	5	0
ZNDK_0590	50S ribosomal protein L19	0	1	3	0
ZNDK_0617	type I restriction-modification system subunit S	0	1	6	0
ZNDK_0638	conserved hypothetical protein	0	1	5	0
ZNDK_0639	putative PTS sugar transporter subunit IIA	0	1	3	0
ZNDK_0650	septum formation initiator FtsB	0	1	4	0
ZNDK_0694	CRISPR-associated protein Cas2 / type I-II-III-V	0	1	0	0
ZNDK_0695	CRISPR-associated protein Cas1 / type I-C	0	1	2	0
ZNDK_0700	CRISPR-associated protein Cas5 / type I	0	1	2	0
ZNDK_0737	hypothetical protein	0	1	0	0
ZNDK_0739	glycerol-3-phosphate acyltransferase	0	1	5	0
ZNDK_0746	6-phosphofructokinase	0	1	8	0
ZNDK_0752	protein HflC	0	1	5	0
ZNDK_0753	Tol-Pal system inner membrane component TolQ	0	1	2	0
ZNDK_0754	Tol-Pal system inner membrane component TolR	0	1	4	0
ZNDK_0769	rod shape-determining protein MreC	0	1	5	0
ZNDK_0776	glutamyl-tRNA(Gln) amidotransferase subunit C	0	1	1	0
ZNDK_0802	thiazole synthase	0	1	3	0
ZNDK_0819	conserved hypothetical protein	0	1	2	0
ZNDK_0822	molybdate ABC transporter permease	0	1	7	0
ZNDK_0827	pyridoxal biosynthesis lyase pdxS	0	1	5	0
ZNDK_0832	UTP-glucose-1-phosphate uridylyltransferase	0	1	4	0
ZNDK_0862	putative lactate utilization protein C	0	1	5	0
ZNDK_0877	30S ribosomal protein S18	0	1	3	0
ZNDK_0905	M67 family peptidase	0	1	1	0
ZNDK_0964	50S ribosomal protein L27	0	1	3	0
ZNDK_0974	Hdr-like menaquinol oxidoreductase, membrane bound triheme cytochrome c subunit DsrJ	0	1	2	0
ZNDK_0992	MerR family transcriptional regulator	0	1	0	0
ZNDK_0996	50S ribosomal protein L20	0	1	3	0
ZNDK_0997	50S ribosomal protein L35	0	1	2	0
ZNDK_1004	ATP phosphoribosyltransferase	0	1	11	0
ZNDK_1016	chromosome partitioning protein ParA	0	1	7	0
ZNDK_1032	tRNA threonylcarbamoyladenosine biosynthesis protein TsaE	0	1	4	0
ZNDK_1037	outer membrane autotransporter	0	1	12	0
ZNDK_1047	ABC efflux transporter ATP-binding protein	0	1	7	0
ZNDK_1052	putative spermidine syntase	0	1	13	0
ZNDK_1058	DNA repair/recombination protein RecR	0	1	3	0
ZNDK_1062	ribosomal protein S15	0	1	0	0
ZNDK_1071	peptidyl-prolyl cis-trans isomerase	0	1	1	0
ZNDK_1085	Trk-potassium transport system, NAD-binding component TrkA	0	1	5	0
ZNDK_1093	50S ribosomal protein L7/L12	0	1	6	0
ZNDK_1096	50S ribosomal protein L11	0	1	5	0
ZNDK_1099	50S ribosomal protein L33	0	1	4	0
ZNDK_1100	translation elongation factor Tu	0	1	15	0
ZNDK_1124	hypothetical protein	0	1	0	0
ZNDK_1129	hypothetical protein	0	1	0	0
ZNDK_1132	putative type Ⅳ secretion system component virB2	0	1	1	0
ZNDK_1133	putative type Ⅳ secretion system component virB3	0	1	0	0
ZNDK_1135	putative type Ⅳ secretion system component virB6	0	1	1	0
ZNDK_1139	putative type Ⅳ secretion system component virB10	0	1	2	0
ZNDK_1158	conserved hypothetical protein	0	1	9	0
ZNDK_1204	50S ribosomal protein L34	0	1	1	0
ZNDK_1210	4-carboxymuconolactone decarboxylase	0	1	0	0
ZNDK_1217	DNA restriction-modification system endonuclease subunit	0	1	0	0
ZNDK_1222	EamA/RhaT family transporter	0	1	1	0
ZNDK_1224	type I phosphodiesterase/nucleotide pyrophosphatase	0	1	1	0
ZNDK_1225	BCCT transporter	0	1	1	0
ZNDK_1226	rubrerythrin (NADH peroxidase)	0	1	3	0
ZNDK_1240	hydrogenase maturation protease	0	1	1	0
ZNDK_1244	4Fe-4S ferredoxin	0	1	1	0
ZNDK_0033	putative 2-dehydro-3-deoxyglucarate aldolase	0	0	9	0
ZNDK_0042	hypothetical protein	0	0	2	0
ZNDK_0064	conserved hypothetical protein	0	0	1	0
ZNDK_0070	acetolactate synthase, small subunit	0	0	4	0
ZNDK_0072	conserved hypothetical protein	0	0	3	0
ZNDK_0075	6-pyruvoyltetrahydropterin/6-carboxytetrahydropterin synthase	0	0	2	0
ZNDK_0094	single-strand DNA-binding protein	0	0	5	0
ZNDK_0101	conserved hypothetical protein	0	0	1	0
ZNDK_tRNA_6	tRNA-Ser	0	0	0	2
ZNDK_0128	30S ribosomal protein S12	0	0	5	0
ZNDK_0150	FoF1 ATP synthase subunit beta	0	0	4	0
ZNDK_0152	FoF1 ATP synthase subunit alpha	0	0	10	0
ZNDK_0162	uridylate kinase	0	0	4	0
ZNDK_0173	3-isopropylmalate dehydrogenase	0	0	9	0
ZNDK_0208	FoF1 ATP synthase subunit C	0	0	2	0
ZNDK_0244	conserved hypothetical protein	0	0	2	0
ZNDK_0262	colicin V production family protein	0	0	3	0
ZNDK_0264	RNA polymerase sigma factor for flagellar operon FliA	0	0	5	0
ZNDK_tRNA_9	tRNA-Arg	0	0	0	1
ZNDK_0293	30S ribosomal protein S9	0	0	7	0
ZNDK_tRNA_11	tRNA-Leu	0	0	0	1
ZNDK_0329	Ros/MucR family transcriptional regulator	0	0	2	0
ZNDK_0356	hypothetical protein	0	0	2	0
ZNDK_0386	acyl carrier protein	0	0	1	0
ZNDK_0388	serine hydroxymethyltransferase	0	0	2	0
ZNDK_0399	30S ribosomal protein S13	0	0	2	0
ZNDK_0404	50S ribosomal protein L30	0	0	1	0
ZNDK_0405	30S ribosomal protein S5	0	0	10	0
ZNDK_0407	50S ribosomal protein L6	0	0	3	0
ZNDK_0412	50S ribosomal protein L14	0	0	4	0
ZNDK_0415	50S ribosomal protein L16	0	0	2	0
ZNDK_0416	30S ribosomal protein S3	0	0	3	0
ZNDK_0417	50S ribosomal protein L22	0	0	2	0
ZNDK_0419	50S ribosomal protein L2	0	0	2	0
ZNDK_0421	50S ribosomal protein L4	0	0	1	0
ZNDK_0423	30S ribosomal protein S10	0	0	2	0
ZNDK_0436	MATE family efflux pump	0	0	7	0
ZNDK_0444	biotin-carboxy-carrier-protein	0	0	3	0
ZNDK_0459	transcription termination factor Rho	0	0	3	0
ZNDK_0463	ribose-phosphate pyrophosphokinase	0	0	8	0
ZNDK_0493	cytochrome c-type biogenesis protein, heme chaperon CcmE	0	0	6	0
ZNDK_tRNA_17	tRNA-Ser	0	0	0	1
ZNDK_0507	MOSC domain-containing molybdenum cofactor biosynthesis protein	0	0	4	0
ZNDK_0512	conserved hypothetical protein	0	0	6	0
ZNDK_tRNA_19	tRNA-Pro	0	0	0	1
ZNDK_0562	ATP-dependent Clp protease proteolytic subunit	0	0	7	0
ZNDK_0572	Rrf2 family transcriptional regulator	0	0	9	0
ZNDK_0580	fumarate reductase subunit D	0	0	1	0
ZNDK_tRNA_22	tRNA-Met	0	0	0	4
ZNDK_0624	50S ribosomal protein L28	0	0	2	0
ZNDK_0635	putative Holliday junction resolvase YqgF	0	0	6	0
ZNDK_0680	conserved hypothetical protein	0	0	5	0
ZNDK_0686	dissimilatory sulfite reductase subunit gamma	0	0	7	0
ZNDK_0705	chaperonin GroES	0	0	3	0
ZNDK_0709	endonuclease III	0	0	3	0
ZNDK_0717	H+-translocating [NiFe] hydrogenase complex, small subunit CooL	0	0	5	0
ZNDK_0768	rod shape-determining protein MreB	0	0	4	0
ZNDK_0803	sulfur carrier protein ThiS	0	0	4	0
ZNDK_0814	ABC exporter, substrate-binding protein	0	0	3	0
ZNDK_0828	SNO glutamine amidotransferase	0	0	4	0
ZNDK_0830	Mn2+/Zn2+ ABC transporter ATP-binding protein	0	0	6	0
ZNDK_tRNA_36	tRNA-Ala	0	0	0	1
ZNDK_0853	thioesterase superfamily protein	0	0	3	0
ZNDK_0871	conserved hypothetical protein	0	0	2	0
ZNDK_0874	uncharacterized RNA-binding protein	0	0	1	0
ZNDK_tRNA_38	tRNA-Lys	0	0	0	4
ZNDK_0884	High-molecular-weight cytochrome c subunit D	0	0	1	0
ZNDK_0900	hypothetical protein	0	0	1	0
ZNDK_0901	nucleotidyltransferase	0	0	1	0
ZNDK_0952	putative nucleobase : H+ symporter	0	0	23	0
ZNDK_0971	hypothetical protein	0	0	2	0
ZNDK_0998	translation initiation factor IF-3	0	0	4	0
ZNDK_1043	putative Fe2+ permease periplasmic component	0	0	8	0
ZNDK_tRNA_43	tRNA-Pro	0	0	0	2
ZNDK_1074	conserved hypothetical protein	0	0	1	0
ZNDK_1076	50S ribosomal protein L31	0	0	3	0
ZNDK_1098	preprotein translocase subunit SecE	0	0	1	0
ZNDK_tRNA_44	tRNA-Trp	0	0	0	1
ZNDK_tRNA_46	tRNA-Tyr	0	0	0	9
ZNDK_tRNA_47	tRNA-Thr	0	0	0	1
ZNDK_1117	DNA-binding protein	0	0	1	0
ZNDK_1123	hypothetical protein	0	0	2	0
ZNDK_1125	hypothetical protein	0	0	1	0
ZNDK_1131	helix-turn-helix protein	0	0	1	0
ZNDK_tRNA_48	tRNA-Thr	0	0	0	1
ZNDK_1149	GTPase EngA	0	0	2	0
ZNDK_1173	rubredoxin	0	0	1	0
ZNDK_1202	membrane protein insertion efficiency factor YidD	0	0	2	0
ZNDK_rRNA_1	5S rRNA	0	0	0	1
ZNDK_rRNA_2	23S rRNA	0	0	0	132
ZNDK_rRNA_3	16S rRNA	0	0	0	142
ZNDK_1252	FoF1 ATP synthase subunit I'	0	0	1	0
