# Supplementary material for: Parallel reductive genome evolution in Desulfovibrio ectosymbionts independently acquired by Trichonympha protists in the termite gut
Source: ISME J. 2020 Jun 1;14(9):2288–301. doi: 10.1038/s41396-020-0688-1 (PMC7608387; doi:10.1038/s41396-020-0688-1)
Supplement: Supplementary file 8 — Dataset S5 [file 41396_2020_688_MOESM8_ESM.xlsx]

## Sheet: S5
Dataset S5. Presence or absence of orthologous genes among Desulfovibrio phylotype ZnDsv-02,
‘Ca. Desulfovibrio trichonymphae’ phylotype Rs-N31 and two free-living relatives.
gene ID	gene function	Desulfovibrio phylotype ZnDsv-02	‘Ca. Desulfovibrio trichonymphae’ Rs-N31	D. desulfuricans ATCC 27774	D. fairfieldensis CCUG 45958
1	outer membrane autotransporter	o	o	-	-
2	polysaccharide efflux protein RfbX	o	o	o	o
3	uncharacterized outer membrane efflux protein	o	o	o	o
4	uncharacterized outer membrane efflux protein	o	o	o	o
5	uncharacterized membrane-bound acyl transferase	o	o	o	o
6	16S rRNA processing protein RimM	o	o	o	o
7	uncharacterized RNA-binding protein	o	o	o	o
8	30S ribosomal protein S16	o	o	o	o
9	signal recognition particle protein	o	o	o	o
10	Ni2+ ABC transporter Ni2+-binding protein NikK	o	o	o	o
11	Ni2+ ABC transporter permease NikM	o	o	o	o
12	Ni2+ ABC transporter permease NikQ	o	o	o	o
13	Ni2+ ABC transporter ATP-binding protein NikO	o	o	o	o
14	chromosomal replication initiator protein DnaA	o	o	o	o
15	conserved hypothetical protein	o	o	o	o
16	4-hydroxy-tetrahydrodipicolinate synthase	o	o	o	o
17	integration host factor B	o	o	o	o
18	peptide chain release factor 2 (RF-2)	o	o	o	o
19	type II DNA restriction-modification system endonuclease subunit	o	-	-	-
20	type II DNA DNA restriction-modification system methylase subunit	o	o	-	-
21	apolipoprotein N-acyltransferase	o	o	o	o
22	Mg2+/Co2+ efflux pump CorC	o	o	o	o
23	tRNA uridine 5-carboxymethylaminomethyl modification protein	o	o	o	o
24	conserved hypothetical protein	o	o	o	o
25	tRNA-dihydrouridine synthase	o	o	o	o
26	hydroxymethylbutenyl pyrophosphate reductase	o	o	o	o
27	conserved hypothetical protein	o	o	o	o
28	conserved hypothetical protein	o	o	o	o
29	D-alanine-D-alanine ligase	o	o	o	o
30	uncharacterized metal dependent phosphohydrolase	o	o	o	o
31	Peroxide-responsive repressor PerR	o	o	o	o
32	putative NAD(P)H-dependent FMN reductase	o	o	o	o
33	putative 2-dehydro-3-deoxyglucarate aldolase	o	o	o	o
34	NAD-dependent UDP-glucose 4-epimerase	o	o	o	o
35	3-deoxy-manno-octulosonate cytidylyltransferase	o	o	o	o
36	putative LPS biosynthesis O-acetyl transferase WbbJ	o	o	o	o
37	uncharacterized phosphatase	o	o	o	o
38	conserved hypothetical protein	o	o	o	o
39	argininosuccinate lyase	o	o	o	o
40	argininosuccinate synthase	o	o	o	o
41	hypothetical protein	o	-	o	o
42	hypothetical protein	o	-	o	o
43	putative cell wall-associated hydrolase	o	o	o	o
44	Zn-dependent M16 family peptidase	o	o	o	o
45	DHH family phosphoesterase	o	o	o	o
46	ribosomal RNA large subunit methyltransferase N	o	o	o	o
47	DUF401 domain-containing protein	o	-	-	-
48	conserved hypothetical protein	o	o	o	o
49	putative threonylcarbamoyladenosine tRNA methylthiotransferase MtaB	o	o	o	o
50	conserved hypothetical protein	o	-	-	-
51	imidazole glycerol phosphate synthase subunit hisH	o	o	o	o
52	imidazole glycerol phosphate synthase subunit hisF	o	o	o	o
53	FmdB family regulatory protein	o	o	o	o
54	adenylosuccinate lyase	o	o	o	o
55	orotate phosphoribosyltransferase	o	o	o	o
56	hypothetical protein	o	-	o	o
57	UDP-N-acetylgalactosamine-undecaprenyl-phosphate N-acetylgalactosaminephosphotransferase	o	o	o	o
58	N,N'-diacetylbacillosaminyl-diphospho-undecaprenol alpha-1,3-N-acetylgalactosaminyltransferase	o	o	o	o
59	hypothetical protein	o	-	-	-
60	integration host factor A	o	o	o	o
61	membrane bound O-acyl transferase MBOAT family protein	o	o	o	o
62	conserved hypothetical protein	o	o	o	o
63	hypothetical protein	o	-	-	-
64	conserved hypothetical protein	o	o	-	-
65	conserved hypothetical protein	o	o	-	-
66	conserved hypothetical protein	o	o	-	-
67	arginine decarboxylase	o	o	o	o
68	multidrug efflux pump subunit MdtA	o	-	o	o
69	ketol-acid reductoisomerase	o	o	o	o
70	acetolactate synthase, small subunit	o	o	o	o
71	acetolactate synthase, large subunit	o	o	o	o
72	conserved hypothetical protein	o	o	o	o
73	conserved hypothetical protein	o	o	o	o
74	putative phosphoglycolate phosphatase	o	o	o	o
75	6-pyruvoyltetrahydropterin/6-carboxytetrahydropterin synthase	o	-	-	-
76	7-carboxy-7-deazaguanine synthase	o	-	-	-
77	cytochrome c biosynthesis protein	o	-	o	o
78	outer membrane autotransporter	o	o	-	-
79	1-acyl-sn-glycerol-3-phosphate acyltransferase	o	o	o	o
80	replication-associated recombination protein A	o	o	o	o
81	16S rRNA (uracil1498-N3)-methyltransferase	o	o	o	o
82	conserved hypothetical protein	o	o	o	o
83	NUDIX hydrolase	o	o	o	o
84	ribosomal-protein-alanine acetyltransferase	o	o	o	o
85	triose-phosphate isomerase	o	o	o	o
86	preprotein translocase subunit SecG	o	o	o	o
87	Smr family protein	o	o	o	o
88	conserved hypothetical protein	o	o	o	o
89	dihydrodipicolinate reductase	o	o	o	o
90	NAD-dependent DNA ligase	o	o	o	o
91	excinuclease ABC subunit B	o	o	o	o
92	adenylate cyclase class 2	o	o	o	o
93	ferredoxin-dependent glutamate synthase	o	-	-	o
94	single-strand DNA-binding protein	o	o	o	o
95	conserved hypothetical protein	o	o	o	o
96	conserved hypothetical protein	o	o	o	o
97	ribonuclease Y	o	o	o	o
98	5,10-methylenetetrahydrofolate reductase	o	o	o	o
99	conservative hypothetical protein	o	o	o	o
100	conserved hypothetical protein	o	o	o	o
101	conserved hypothetical protein	o	o	o	o
102	guanylate kinase	o	o	o	o
103	orotidine 5'-phosphate decarboxylase	o	o	o	o
104	single-stranded-DNA-specific exonuclease RecJ	o	o	o	o
105	oxygen-independent coproporphyrinogen III oxidase	o	o	o	o
106	uncharacterized glycosyltransferase	o	o	o	o
107	DNA topoisomerase I	o	o	o	o
108	A/G-specific adenine glycosylase	o	o	o	o
109	queuine tRNA-ribosyltransferase	o	o	o	o
110	bifunctional folylpolyglutamate synthase/ dihydrofolate synthase	o	o	o	o
111	aminopeptidase	o	-	o	o
112	membrane-bound lytic murein transglycosylase A	o	o	o	o
113	thioesterase family protein	o	-	o	o
114	ornithine carbamoyltransferase	o	o	o	o
115	magnesium transporter	o	o	o	o
116	nicotinate-nucleotide pyrophosphorylase	o	o	o	o
117	quinolinate synthetase	o	o	o	o
118	L-aspartate oxidase	o	o	o	o
119	serine-glyoxylate transaminase	o	o	o	o
120	conserved hypothetical protein	o	o	o	o
121	N-acetyl-gamma-glutamyl-phosphate reductase	o	o	o	o
122	aspartate aminotransferase	o	o	o	o
123	homoserine dehydrogenase	o	o	o	o
124	glutamate-pyruvate aminotransferase	o	o	o	o
125	4Fe-4S ferredoxin	o	o	-	-
126	conserved hypothetical protein	o	o	o	o
127	hypothetical protein	o	-	o	o
128	30S ribosomal protein S12	o	o	o	o
129	30S ribosomal protein S7	o	o	o	o
130	translation elongation factor G	o	o	o	o
131	bifunctional ornithine acetyltransferase/N-acetylglutamate synthase	o	o	o	o
132	sigma-54-dependent Fis family transcriptional regulator	o	-	o	o
133	putative endonuclease	o	o	o	o
134	RNA polymerase sigma factor RpoD	o	o	o	o
135	DNA primase	o	o	o	o
136	30S ribosomal protein S21	o	o	o	o
137	conserved hypothetical protein	o	-	-	-
138	rare lipoprotein A	o	o	o	o
139	chaperone protein GrpE	o	o	o	o
140	molybdopterin binding domain-containing protein	o	-	o	o
141	molybdenum cofactor biosynthesis protein MoaA	o	o	o	o
142	precorrin-6Y C5,15-methyltransferase (decarboxylating)	o	o	o	o
143	OmpA family protein	o	o	o	o
144	conserved hypothetical protein	o	o	o	o
145	preprotein translocase subunit YajC	o	o	o	o
146	preprotein translocase subunit SecD	o	o	o	o
147	preprotein translocase subunit SecF	o	o	o	o
148	elongation factor 4	o	o	o	o
149	F0F1 ATP synthase subunit epsilon	o	o	o	o
150	F0F1 ATP synthase subunit beta	o	o	o	o
151	F0F1 ATP synthase subunit gamma	o	o	o	o
152	F0F1 ATP synthase subunit alpha	o	o	o	o
153	F0F1 ATP synthase subunit delta	o	o	o	o
154	F0F1 ATP synthase subunit B	o	o	o	o
155	F0F1 ATP synthase subunit B'	o	o	o	o
156	tRNA threonylcarbamoyladenosine biosynthesis protein TsaB	o	o	o	o
157	putative membrane-associated zinc metalloprotease	o	o	o	o
158	1-deoxy-D-xylulose 5-phosphate reductoisomerase	o	o	o	o
159	phosphatidate cytidylyltransferase	o	o	o	o
160	undecaprenyl diphosphate synthase	o	o	o	o
161	ribosome recycling factor	o	o	o	o
162	uridylate kinase	o	o	o	o
163	conserved hypothetical protein	o	o	o	o
164	conserved hypothetical protein	o	o	o	o
165	N-acetylneuraminate synthase	o	o	o	o
166	conserved hypothetical protein	o	o	o	o
167	membrane-bound metal-dependent hydrolase	o	o	o	o
168	phosphatidylserine decarboxylase	o	o	o	o
169	CDP-diacylglycerol/serine O-phosphatidyltransferase	o	o	o	o
170	2-isopropylmalate synthase	o	o	o	o
171	3-isopropylmalate dehydratase large subunit	o	o	o	o
172	3-isopropylmalate dehydratase small subunit	o	o	o	o
173	3-isopropylmalate dehydrogenase	o	o	o	o
174	phosphoribosylaminoimidazolecarboxamide formyltransferase/IMP cyclohydrolase	o	o	o	o
175	cobyrinic acid a,c-diamide synthase	o	o	o	o
176	shikimate dehydrogenase	o	o	o	o
177	ATP-dependent protease, peptidase subunit HslV	o	o	o	o
178	M48 family peptidase	o	o	o	o
179	Zn-dependent M48 family peptidase	o	o	o	o
180	cysteinyl-tRNA synthetase	o	o	o	o
181	ribose 5-phosphate isomerase B	o	o	o	o
182	conserved hypothetical protein	o	o	o	o
183	conserved hypothetical protein	o	o	o	o
184	vitamin B12-dependent methionine synthase	o	o	o	o
185	Redoxin domain protein	o	-	o	o
186	amino-acid N-acetyltransferase	o	o	o	o
187	conserved hypothetical protein	o	o	o	o
188	demethylmenaquinone methyltransferase	o	o	o	o
189	UDP-N-acetyl-D-galactosamine dehydrogenase	o	o	o	o
190	putative futalosine nucleosidase	o	o	o	o
191	octaprenyl-diphosphate synthase	o	o	o	o
192	phosphoribosylformylglycinamidine synthase synthetase subunit	o	o	o	o
193	curved DNA-binding protein	o	o	o	o
194	ATP-dependent chaperone protein ClpB	o	o	o	o
195	bifunctional UDP-N-acetylglucosamine pyrophosphorylase / Glucosamine-1-phosphate N-acetyltransferase	o	o	o	o
196	PaaK-like carboxylate-CoA ligase	o	o	o	o
197	glutamine-fructose-6-phosphate transaminase (isomerizing)	o	o	o	o
198	putative peptidyl-prolyl cis-trans isomerase D	o	o	o	o
199	MATE family efflux transporter	o	-	o	o
200	1,4-dihydroxy-6-naphtoate synthase	o	o	o	o
201	aminodeoxyfutalosine synthase	o	o	o	o
202	cyclic dehypoxanthine futalosine synthase	o	o	o	o
203	DUF3644 domain-containing protein	o	-	-	-
204	type III restriction-modification system subunit R	o	-	-	-
205	type III restriction-modification system subunit S	o	-	-	o
206	type III restriction-modification system subunit M	o	-	-	-
207	putative NAD(P)H-dependent FMN reductase	o	o	o	o
208	F0F1 ATP synthase subunit C	o	o	o	o
209	F0F1 ATP synthase subunit A	o	o	o	o
210	F0F1 ATP synthase subunit I'	o	o	o	o
211	F0F1 ATP synthase subunit I	o	o	o	o
212	low-affinity inorganic phosphate transporter	o	o	o	o
213	putative Pit accesorry protein	o	o	o	o
214	conserved hypothetical protein	o	o	-	o
215	molybdate transport system regulatory protein	o	o	o	o
216	ribonuclease J	o	o	o	o
217	outer membrane efflux protein TolC	o	o	o	o
218	phenylacetate-coenzyme A ligase	o	-	o	o
219	hypothetical protein	o	-	-	-
220	[NiFe] hydrogenase maturation protein HypF	o	o	o	o
221	conserved hypothetical protein	o	o	o	o
222	conserved hypothetical protein	o	-	o	o
223	multifunctional CCA protein	o	o	o	o
224	glycine dehydrogenase subunit 2	o	o	o	o
225	glycine dehydrogenase subunit 1	o	o	o	o
226	glycine cleavage system H protein	o	o	o	o
227	glycine cleavage system T protein	o	o	o	o
228	lipoyltransferase and lipoate-protein ligase	o	o	o	o
229	aconitate hydratase A	o	o	o	o
230	NADP-dependent isocitrate dehydrogenase	o	o	o	o
231	citrate (Re)-synthase	o	o	o	o
232	dTDP-4-dehydrorhamnose reductase	o	-	o	o
233	Zn-dependent M23 family peptidase	o	o	o	o
234	conserved hypothetical protein	o	o	o	o
235	hypothetical protein	o	-	o	o
236	lysyl-tRNA synthetase	o	o	o	o
237	lipoprotein releasing system transmembrane protein	o	o	o	o
238	lipoprotein releasing system ATP-binding protein	o	o	o	o
239	outer membrane protein assembly complex, YaeT protein	o	o	o	o
240	outer membrane autotransporter	o	o	-	-
241	NAD+ kinase	o	o	o	o
242	glutamyl-tRNA(Gln) amidotransferase subunit B	o	o	o	o
243	uncharacterized metal-dependent phosphohydrolases	o	o	o	o
244	conserved hypothetical protein	o	o	o	o
245	cell division protein MraZ	o	o	o	o
246	16S rRNA (cytosine1402-N4)-methyltransferase	o	o	o	o
247	conserved hypothetical protein	o	-	o	o
248	peptidoglycan glycosyltransferase FtsI	o	o	o	o
249	UDP-N-acetylmuramoyl-L-alanyl-D-glutamate-2,6-diaminopimelate ligase	o	o	o	o
250	UDP-N-acetylmuramoyl-tripeptide-D-alanyl-D-alanine ligase	o	o	o	o
251	phospho-N-acetylmuramoyl-pentapeptide-transferase	o	o	o	o
252	UDP-N-acetylmuramoyl-L-alanine-D-glutamate ligase	o	o	o	o
253	cell division protein FtsW	o	o	o	o
254	UDP-diphospho-muramoylpentapeptide beta-N- acetylglucosaminyltransferase	o	o	o	o
255	UDP-N-acetylmuramate-L-alanine ligase	o	o	o	o
256	UDP-N-acetylmuramate dehydrogenase	o	o	o	o
257	cell division protein FtsQ	o	o	o	o
258	cell division protein FtsA	o	o	o	o
259	cell division protein FtsZ	o	o	o	o
260	trehalose synthase-like protein	o	o	o	o
261	nucleoside triphosphate pyrophosphohydrolase	o	o	o	o
262	colicin V production family protein	o	o	o	o
263	flagellar synthesis regulato	o	-	o	o
264	RNA polymerase sigma factor for flagellar operon FliA	o	-	o	o
265	2-hydroxyglutaryl-CoA dehydratase	o	-	o	o
266	pyruvate kinase	o	-	o	o
267	tryptophan synthase subunit alpha	o	o	o	o
268	tryptophan synthase subunit beta	o	o	o	o
269	N-(5'-phosphoribosyl)anthranilate isomerase	o	o	o	o
270	indole-3-glycerol phosphate synthase	o	o	o	o
271	anthranilate synthase subunit beta/anthranilate phosphoribosyltransferase	o	o	o	o
272	anthranilate synthase subunit alpha	o	o	o	o
273	conserved hypothetical protein	o	o	-	-
274	type III pantothenate kinase	o	o	o	o
275	enolase	o	o	o	o
276	bifunctional methylenetetrahydrofolate dehydrogenase/ methenyltetrahydrofolate cyclohydrolase	o	o	o	o
277	uncharacterized metal-containing alcohol dehydrogense family protein	o	o	o	o
278	SpsC-like aminotransferase putatively involved in cell wall biogenesis	o	o	o	o
279	SpsG-like glycosyltransferase putatively involved in cell wall biogenesis	o	o	o	o
280	SpsF-like glycosyltransferase putatively involved in cell wall biogenesis	o	o	o	o
281	ATP-dependent helicase	o	-	-	-
282	type III restriction-modification system subunit M	o	-	-	-
283	type III restriction-modification system subunit S	o	-	-	-
284	flavodoxin	o	-	-	-
285	excinuclease ABC subunit A	o	o	o	o
286	putative K+/H+ antiporter	o	o	o	o
287	hydroxy monocarboxylic acid anion dehydrogenase family protein	o	o	o	o
288	HD superfamily hydrolase	o	o	o	o
289	hypothetical protein	o	-	o	o
290	hydroxymethylpyrimidine/phosphomethylpyrimidine kinase	o	o	o	o
291	carbon starvation protein A	o	-	o	o
292	Zn-dependent M16 family peptidase	o	o	o	o
293	30S ribosomal protein S9	o	o	o	o
294	50S ribosomal protein L13	o	o	o	o
295	sirohydrochlorin cobaltochelatase	o	o	o	o
296	16S/23S rRNA (cytidine-2'-O)-methyltransferase	o	o	o	o
297	conserved hypothetical protein	o	o	o	o
298	DNA mismatch repair protein MutL	o	o	o	o
299	conserved hypothetical protein	o	o	o	o
300	conserved hypothetical protein	o	o	o	o
301	ornithine carbamoyltransferase	o	-	o	o
302	HrgA protein	o	-	-	-
303	membrane-associated HD superfamily hydrolase	o	o	o	o
304	YbeY-like metal-dependent hydrolase	o	o	o	o
305	biotin-[acetyl-CoA-carboxylase] ligase	o	o	o	o
306	pyruvate carboxylase	o	o	o	o
307	phosphoenolpyruvate synthase	o	o	o	o
308	carbamoyl phosphate synthase small subunit	o	o	o	o
309	conserved hypothetical protein	o	o	o	o
310	PaaK-like carboxylate-CoA ligase	o	-	o	o
311	FMN-dependent alpha-hydroxy acid dehydrogenase	o	-	-	o
312	ribosome-binding ATPase YchF	o	o	o	o
313	translation initiation factor IF-1	o	o	o	o
314	phosphatidylglycerophosphatase A	o	o	o	o
315	phosphoadenosine phosphosulfate reductase	o	-	-	o
316	hypothetical protein	o	-	-	-
317	DNA polymerase III subunit alpha	o	o	o	o
318	6-pyruvoyltetrahydropterin/6-carboxytetrahydropterin synthase	o	o	o	o
319	DNA repair exonuclease	o	-	o	o
320	conserved hypothetical protein	o	-	o	o
321	conserved hypothetical protein	o	o	o	o
322	hypothetical protein	o	-	o	o
323	conserved hypothetical protein	o	o	o	o
324	phosphopantothenoylcysteine decarboxylase/phosphopantothenate-cysteine ligase	o	o	o	o
325	ABC transporter permease	o	o	o	o
326	ABC transporter ATP-binding protein	o	o	o	o
327	ABC transporter substrate-binding protein	o	o	o	o
328	conserved membrane protein	o	o	o	o
329	Ros/MucR family transcriptional regulator	o	o	o	o
330	NADPH-dependent FMN reductase	o	o	o	o
331	NtrC/AtoC/ZraR-like transcriptional regulator	o	o	o	o
332	tRNA(5-methylaminomethyl-2-thiouridylate) methyltransferase	o	-	o	o
333	outer membrane lipoprotein carrier protein LolA	o	o	o	o
334	chromosome segregation ATPase FtsK	o	o	o	o
335	translation elongation factor P	o	o	o	o
336	ribosome biogenesis GTP-binding protein	o	-	o	o
337	outer membrane assembly lipoprotein BamD	o	o	o	o
338	NADPH-dependent thioredoxin reductase	o	o	o	o
339	thioredoxin	o	o	o	o
340	glutaminyl-tRNA synthetase	o	o	o	o
341	dihydroxy-acid dehydratase	o	o	o	o
342	putative endonuclease	o	o	o	o
343	conserved hypothetical protein	o	o	o	o
344	conserved hypothetical prtotein	o	-	o	o
345	Cd(II)/Pb(II)-responsive transcriptional regulator	o	-	-	-
346	heavy metal translocating P-type ATPase	o	-	o	o
347	conserved hypothetical protein	o	o	o	o
348	quinone-modifying oxidoreductase transmembrane subunit C	o	o	o	o
349	quinone-modifying oxidoreductase subunit B	o	o	o	o
350	quinone-modifying oxidoreductase subunit A	o	o	o	o
351	adenylylsulfate reductase, subunit A	o	o	o	o
352	adenylylsulfate reductase, subunit B	o	o	o	o
353	conserved hypothetical protein	o	o	o	o
354	DNA methyltransferase	o	-	-	-
355	tRNA(Ile)-lysidine synthetase	o	o	o	o
356	hypothetical protein	o	-	o	o
357	glutamyl-tRNA reductase	o	o	o	o
358	cytochrome c assembly protein	o	o	o	o
359	siroheme synthase	o	o	o	o
360	pantoate--beta-alanine ligase	o	o	o	o
361	S-adenosylmethionine synthase	o	o	o	o
362	chorismate synthase	o	o	o	o
363	RecD-like DNA helicase	o	o	o	o
364	3-dehydroquinate dehydratase	o	o	o	o
365	30S ribosomal protein S1	o	o	o	o
366	conserved hypothetical protein	o	o	o	o
367	AddB-like putative DNA repair protein	o	o	o	o
368	AddA-like putative DNA repair protein	o	o	o	o
369	diphosphate-fructose-6-phosphate 1-phosphotransferase	o	-	o	o
370	pseudouridine synthase	o	-	o	o
371	phosphoglucomutase	o	o	o	o
372	periplasmic peptidase Do	o	o	o	o
373	Mg-dependent DNase	o	o	o	o
374	metal dependent phosphohydrolase	o	-	o	o
375	transcriptional regulator	o	-	-	o
376	copper-exporting ATPase	o	o	o	o
377	DNA helicase	o	-	-	-
378	hypothetical protein	o	-	-	-
379	hypothetical protein	o	-	-	-
380	type III restriction-modification system subunit M	o	-	-	-
381	type III restriction-modification system subunit R	o	-	-	-
382	50S ribosomal protein L32	o	o	o	o
383	Acyl-[acyl-carrier-protein]-phosphate acyltransferase	o	o	o	o
384	3-oxoacyl-[acyl-carrier-protein] synthase 3	o	o	o	o
385	3-oxoacyl-[acyl-carrier-protein] reductase	o	o	o	o
386	acyl carrier protein	o	o	o	o
387	3-oxoacyl-[acyl-carrier-protein] synthase 2	o	o	o	o
388	serine hydroxymethyltransferase	o	o	o	o
389	CMP/dCMP deaminase	o	o	o	o
390	riboflavin biosynthesis protein RibD	o	o	o	o
391	riboflavin synthase	o	o	o	o
392	6,7-dimethyl-8-ribityllumazine synthase	o	o	o	o
393	transcription antitermination factor NusB	o	o	o	o
394	glycosyl transferase, group 1	o	-	o	o
395	50S ribosomal protein L17	o	o	o	o
396	DNA-directed RNA polymerase subunit alpha	o	o	o	o
397	30S ribosomal protein S4	o	o	o	o
398	30S ribosomal protein S11	o	o	o	o
399	30S ribosomal protein S13	o	o	o	o
400	50S ribosomal protein L36	o	o	o	-
401	methionine aminopeptidase	o	o	o	o
402	preprotein translocase subunit SecY	o	o	o	o
403	50S ribosomal protein L15	o	o	o	o
404	50S ribosomal protein L30	o	o	o	o
405	30S ribosomal protein S5	o	o	o	o
406	50S ribosomal protein L18	o	o	o	o
407	50S ribosomal protein L6	o	o	o	o
408	30S ribosomal protein S8	o	o	o	o
409	30S ribosomal protein S14	o	o	o	o
410	50S ribosomal protein L5	o	o	o	o
411	50S ribosomal protein L24	o	o	o	o
412	50S ribosomal protein L14	o	o	o	o
413	30S ribosomal protein S17	o	o	o	o
414	50S ribosomal protein L29	o	o	o	o
415	50S ribosomal protein L16	o	o	o	o
416	30S ribosomal protein S3	o	o	o	o
417	50S ribosomal protein L22	o	o	o	o
418	30S ribosomal protein S19	o	o	o	o
419	50S ribosomal protein L2	o	o	o	o
420	50S ribosomal protein L23	o	o	o	o
421	50S ribosomal protein L4	o	o	o	o
422	50S ribosomal protein L3	o	o	-	o
423	30S ribosomal protein S10	o	o	o	o
424	signal recognition particle-docking protein FtsY	o	o	o	o
425	preQ1 synthase	o	o	o	o
426	MogA/MoaB family molybdenum cofactor biosynthesis protein	o	o	o	o
427	4-hydroxybenzoate polyprenyltransferase	o	o	o	o
428	tRNA-i(6)A37 methylthiotransferase MiaB	o	o	o	o
429	conserved hypothetical protein	o	o	o	o
430	asparaginyl-tRNA synthetase	o	o	o	o
431	aspartate-semialdehyde dehydrogenase	o	o	o	o
432	glycosyl transferase, group 1	o	-	o	o
433	molybdenum cofactor biosynthesis protein MoaC	o	o	o	o
434	prolipoprotein diacylglyceryl transferase	o	o	o	o
435	diaminopimelate decarboxylase	o	o	o	o
436	MATE family efflux pump	o	o	o	o
437	FKBP-type peptidyl-prolyl cis-trans isomerase SlyD	o	o	o	o
438	magnesium chelatase family protein	o	-	o	o
439	signal peptidase I	o	o	o	o
440	uncharacterized lipoprotein	o	o	o	o
441	uncharacterized GTPase TypA/BipA	o	o	o	o
442	acetyl-CoA carboxylase biotin carboxylase subunit	o	o	o	o
443	acetyl-CoA carboxylase carboxyltransferase subunit alpha/beta	o	o	o	o
444	biotin-carboxy-carrier-protein	o	o	o	o
445	protein of unknown function DUF152	o	-	o	o
446	5-formyltetrahydrofolate cyclo-ligase	o	o	o	o
447	DNA polymerase I	o	o	o	o
448	HIT family hydrolase	o	o	o	o
449	conserved hypothetical protein	o	o	o	o
450	DNA mismatch repair protein MutS	o	o	o	o
451	conserved hypothetical protein	o	o	o	o
452	1-deoxy-D-xylulose-5-phosphate synthase	o	o	o	o
453	farnesyl-diphosphate synthase	o	o	o	o
454	exodeoxyribonuclease VII small subunit	o	o	o	o
455	exodeoxyribonuclease VII large subunit	o	o	o	o
456	prolyl-tRNA synthetase	o	o	o	o
457	aspartate aminotransferase	o	-	-	-
458	50S ribosomal protein L11 methyltransferase	o	-	o	o
459	transcription termination factor Rho	o	o	o	o
460	putative rRNA transcriptional regulator CarD	o	o	o	o
461	aminoacyl-tRNA hydrolase	o	o	o	o
462	50S ribosomal protein L25	o	o	o	o
463	ribose-phosphate pyrophosphokinase	o	o	o	o
464	4-diphosphocytidyl-2-C-methyl-D-erythritol kinase	o	o	o	o
465	ATP-dependent protease La homolog	o	o	o	o
466	porphobilinogen deaminase	o	o	o	o
467	FmdB family regulatory protein	o	o	o	o
468	SNF2/helicase domain-containing protein	o	-	-	-
469	phosphoribosyl-aminoimidazole synthetase	o	o	o	o
470	HAD family hydrolase	o	-	o	o
471	TRAP transporter large permease	o	-	o	o
472	TRAP transporter small permease	o	-	o	o
473	TRAP transporter substrate-binding protein	o	-	o	o
474	anaerobic glycerol-3-phosphate dehydrogenase subunit A	o	-	o	o
475	anaerobic glycerol-3-phosphate dehydrogenase subunit B	o	-	o	o
476	anaerobic glycerol-3-phosphate dehydrogenase subunit C	o	-	o	o
477	DNA-directed RNA polymerase subunit beta	o	o	o	o
478	DNA-directed RNA polymerase subunit beta'	o	o	o	o
479	exodeoxyribonuclease III	o	o	o	o
480	conserved hypothetical protein	o	-	-	-
481	conserved hypothetical protein	o	o	o	o
482	conserved hypothetical protein	o	o	o	o
483	4Fe-4S ferredoxin	o	-	-	-
484	oligopeptide/dipeptide ABC transporter ATP-binding protein	o	o	o	o
485	type III restriction-modification system subunit R	o	-	-	-
486	cell filamentation protein Fic	o	-	o	-
487	type III restriction-modification system subunit M	o	-	-	-
488	conserved hypothetical protein	o	o	o	o
489	putative Fe-S oxidoreductase	o	o	o	o
490	conserved hypothetical protein	o	o	o	o
491	ribonuclease III	o	o	o	o
492	hypothetical protein	o	-	-	-
493	cytochrome c-type biogenesis protein, heme chaperon CcmE	o	o	o	o
494	cytochrome c-type biogenesis protein, assembly protein CcmF	o	o	o	o
495	cytochrome c-type biogenesis protein, heme ABC exporter ATP-binding protein CcmA	o	o	o	o
496	cytochrome c-type biogenesis protein, heme ABC exporter transmembrane protein CcmB	o	o	o	o
497	cytochrome c-type biogenesis protein, heme ABC exporter transmembrane protein CcmC	o	o	o	o
498	putative signal taransduction histidine kinase	o	o	-	-
499	cardiolipin synthase	o	o	o	o
500	nicotinate-nucleotide adenylyltransferase	o	o	o	o
501	gamma-glutamyl phosphate reductase	o	o	o	o
502	conserved hypothetical protein	o	o	o	o
503	indolepyruvate ferredoxin oxidoreductase subunit alpha	o	-	o	o
504	indolepyruvate ferredoxin oxidoreductase subunit beta	o	-	o	o
505	anaerobic ribonucleoside-triphosphate reductase	o	o	-	o
506	anaerobic ribonucleoside-triphosphate reductase activating protein	o	o	-	-
507	MOSC domain-containing molybdenum cofactor biosynthesis protein	o	o	o	-
508	major facilitator superfamily protein	o	o	o	o
509	conserved hypothetical protein	o	o	o	o
510	conserved hypothetical protein	o	o	o	o
511	conserved hypothetical protein	o	o	o	o
512	conserved hypothetical protein	o	o	o	o
513	conserved hypothetical protein	o	o	o	o
514	glucose-6-phosphate isomerase	o	o	o	o
515	ZraS/AtoS/NtrY family regulatory prtotein	o	o	o	o
516	phosphoribosylformylglycinamidine synthase glutamine amidotransferase subunit	o	o	o	o
517	conserved hypothetical protein	o	o	o	o
518	conserved hypothetical protein	o	o	o	o
519	bifunctional 2-C-methyl-D-erythritol 4-phosphate cytidylyltransferase/ 2-C-methyl-D-erythritol 2,4-cyclodiphosphate synthase	o	o	o	o
520	hypothetical protein	o	-	-	-
521	DUF1819 domain-containing protein	o	-	-	-
522	DUF1788 domain-containing protein	o	-	-	-
523	BREX system P-loop protein	o	-	-	-
524	BREX-1 system adenine-specific DNA-methyltransferase	o	-	-	-
525	ATP-binding protein	o	-	-	-
526	hypothetical protein	o	-	-	-
527	alkaline phosphatase	o	-	-	-
528	BREX system Lon protease-like protein	o	-	-	-
529	hypothetical protein	o	-	o	o
530	cytidylate kinase	o	o	o	o
531	histidinol-phosphate aminotransferase	o	o	o	o
532	universal stress protein	o	o	o	o
533	tRNA (adenine(57)-N(1)/adenine(58)-N(1))-methyltransferase	o	o	o	o
534	conserved hypothetical protein	o	o	o	o
535	D-Ala-D-Ala carboxypeptidase	o	o	o	o
536	hypothetical protein	o	-	o	o
537	glutamate synthase (NADPH-GOGAT) subunit 3	o	o	o	o
538	glutamate synthase (NADPH-GOGAT) subunit 2	o	o	o	o
539	glutamate synthase (NADPH-GOGAT) subunit 1	o	o	o	o
540	alpha-isopropylmalate/homocitrate synthase family transferase	o	o	-	-
541	substrate-binding protein	o	-	-	-
542	Fe(3+) ions import ATP-binding protein	o	-	-	-
543	Fe(3+) ions transporter permease	o	-	-	-
544	Fe(3+) ions import ATP-binding protein	o	-	-	-
545	multidrug transporter subunit MdtC	o	-	o	o
546	hypothetical protein	o	-	o	o
547	phosphoribosylglycinamide formyltransferase	o	o	o	o
548	uroporphyrinogen III methyltransferase / synthase	o	o	o	o
549	M17 family cytosolic leucyl aminopeptidase	o	o	o	o
550	DNA internalization-related competence protein ComEC/Rec2	o	-	o	o
551	SsrA-binding protein	o	o	o	o
552	phosphotransferase	o	-	o	o
553	inosine-5'-monophosphate dehydrogenase	o	o	o	o
554	GMP synthase	o	o	o	o
555	Sec-independent protein translocase protein TatB	o	o	o	o
556	Sec-independent protein translocase protein TatC	o	o	o	o
557	imidazoleglycerol-phosphate dehydratase	o	o	o	o
558	conserved hypothetical protein	o	o	o	o
559	phosphoribosylformimino-5-aminoimidazole carboxamide ribotide isomerase	o	o	o	o
560	ATP-dependent Lon protease	o	o	o	o
561	ATP-dependent Clp protease ATP-binding subunit	o	o	o	o
562	ATP-dependent Clp protease proteolytic subunit	o	o	o	o
563	trigger factor	o	o	o	o
564	putative cell wall-associated hydrolases	o	o	o	o
565	23S rRNA pseudouridine synthase D/dephospho-CoA kinase	o	o	o	o
566	pseudouridine synthase	o	-	o	o
567	GTPase EngA	o	o	o	o
568	hypothetical protein	o	-	-	-
569	hypothetical protein	o	-	-	-
570	cation diffusion facilitator family transporter	o	-	-	-
571	MarR family transcriptional regulator	o	-	o	o
572	Rrf2 family transcriptional regulator	o	o	o	o
573	O-acetylhomoserine/O-acetylserine sulfhydrylase	o	o	o	o
574	acetate kinase	o	o	o	o
575	phosphate acetyltransferase	o	o	o	o
576	pyruvate flavodoxin oxidoreductase	o	o	o	o
577	fructose-1,6-bisphosphate aldolase	o	o	o	o
578	transcription elongation factor GreA	o	o	o	o
579	conserved hypothetical protein	o	o	o	o
580	fumarate reductase subunit D	o	o	-	-
581	fumarate reductase subunit C	o	o	-	-
582	fumarate reductase subunit B	o	o	-	-
583	fumarate reductase flavoprotein subunit A	o	o	-	-
584	LysR family transcriptional regulator	o	-	o	o
585	fumarate hydratase, alpha subunit	o	o	o	o
586	fumarate hydratase, beta subunit	o	o	o	o
587	putative sodium:sulfate symporter	o	o	-	-
588	outer membrane autotransporter	o	-	-	-
589	putative tRNA (guanine37-N1)-methyltransferase	o	o	o	o
590	50S ribosomal protein L19	o	o	o	o
591	ribonuclease HII	o	o	o	o
592	16S rRNA (cytidine1402-2'-O)-methyltransferase	o	o	o	o
593	Undecaprenyl-diphosphatase	o	o	o	o
594	tRNA pseudouridine synthase A	o	o	o	o
595	alternative heme biosynthesis protein AhbA	o	o	o	o
596	alternative heme biosynthesis protein AhbD	o	o	o	o
597	porphobilinogen synthase	o	o	o	o
598	alternative heme biosynthesis protein AhbC	o	o	o	o
599	alanyl-tRNA synthetase	o	o	o	o
600	DNA recombinase RecA	o	o	o	o
601	hypothetical protein	o	-	-	-
602	uncharacterized transcriptional regulator	o	-	-	o
603	hypothetical protein	o	-	-	-
604	uncharacterized transcriptional regulator	o	-	-	-
605	conserved hypothetical protein	o	o	o	o
606	4Fe-4S ferredoxin	o	o	o	o
607	histidinol dehydrogenase	o	o	o	o
608	phosphoribosylaminoimidazole-succinocarboxamide synthase	o	o	o	o
609	NADH-dependent enoyl-[acyl-carrier-protein] reductase	o	o	o	o
610	hypothetical protein	o	-	-	-
611	conserved hypothetical protein	o	o	o	o
612	acetylornithine aminotransferase	o	o	o	o
613	agmatinase	o	o	o	o
614	3-methyl-2-oxobutanoate hydroxymethyltransferase	o	o	o	o
615	conserved hypothetical protein	o	o	o	o
616	type I restriction-modification system subunit M	o	-	-	o
617	type I restriction-modification system subunit S	o	-	-	o
618	type I restriction-modification system subunit R	o	-	-	o
619	primosomal protein N'	o	o	o	o
620	outermembrane Hek-like protein	o	o	o	o
621	D-3-phosphoglycerate dehydrogenase	o	o	o	o
622	putative membrane-bound lipoprotein	o	o	o	o
623	conserved hypothetical protein	o	o	o	o
624	50S ribosomal protein L28	o	o	o	o
625	(p)ppGpp synthase	o	o	o	o
626	leucyl-tRNA synthetase	o	o	o	o
627	DNA polymerase III delta	o	o	o	o
628	uncharacterized protein RadC	o	-	o	o
629	ATP-dependent protease La	o	o	o	o
630	4-hydroxy-3-methylbut-2-en-1-yl diphosphate synthase	o	o	o	o
631	hypothetical protein	o	-	-	-
632	RNA polymerase subunit sigma-24	o	-	-	-
633	Zn-dependent M50 family peptidase	o	o	o	o
634	tryptophanyl-tRNA synthetase	o	o	o	o
635	putative Holliday junction resolvase YqgF	o	o	o	o
636	Yceg-like uncharacterized protein	o	o	o	o
637	putative mannose-1-phosphate guanylyltransferase /mannose-6-phosphate isomerase	o	o	-	-
638	conserved hypothetical protein	o	o	o	o
639	putative PTS sugar transporter subunit IIA	o	o	o	o
640	uncharacterized ATPase	o	o	o	o
641	RNA polymerase sigma 54 subunit RpoN	o	o	o	o
642	IMP cyclohydrolase	o	o	o	o
643	16S rRNA (adenine1518-N6/adenine1519-N6)-dimethyltransferase	o	o	o	o
644	CTP synthetase	o	o	o	o
645	outer membrane chaperone Skp	o	o	o	o
646	tRNA threonylcarbamoyladenosine biosynthesis protein TsaD	o	o	o	o
647	fructose-1,6-bisphosphatase class 1	o	o	o	o
648	conserved hypothetical protein	o	o	o	o
649	conserved hypothetical protein	o	o	o	o
650	septum formation initiator FtsB	o	o	o	o
651	conserved hypothetical protein	o	o	o	o
652	CDP-diacylglycerol-glycerol-3-phosphate 3-phosphatidyltransferase	o	o	o	o
653	protein-L-isoaspartate O-methyltransferase	o	o	o	o
654	metallophosphatase	o	o	o	o
655	UvrD/Rep family helicase-like protein	o	o	o	o
656	16S rRNA m2G966 methyltransferase	o	o	o	o
657	outer membrane chaperone Skp	o	o	o	o
658	3-hydroxyacyl-[acyl-carrier-protein] dehydratase	o	o	o	o
659	peptidyl-prolyl cis-trans isomerase B (cyclophilin B)	o	-	o	o
660	alanine racemase	o	o	o	o
661	DNA methyltransferase	o	-	-	-
662	hypothetical protein	o	-	-	-
663	hypothetical protein	o	-	-	-
664	glutamine-dependent NAD+ synthetase	o	-	-	-
665	arsenite S-adenosylmethyltransferase	o	-	o	o
666	ArsR family transcriptional regulator	o	-	o	-
667	conserved hypothetical protein	o	o	o	o
668	ribonuclease E-like protein	o	o	o	o
669	release factor glutamine methyltransferase	o	o	o	o
670	putative peptidoglycan lipid II flippase	o	-	o	o
671	FtsH-interacting inner membrane protein	o	o	o	o
672	allantoate amidohydrolase	o	-	-	-
673	conserved hypothetical protein	o	o	o	o
674	signal peptidase II (lipoprotein signal peptidase)	o	o	o	o
675	isoleucyl-tRNA synthetase	o	o	o	o
676	[NiFe] hydrogenase maturation protein HypC	o	o	o	o
677	[NiFe] hydrogenase maturation protein HypE	o	o	o	o
678	[NiFe] hydrogenase maturation protein HypD	o	o	o	o
679	UDP-N-acetylglucosamine 4-epimerase	o	o	o	o
680	conserved hypothetical protein	o	o	o	o
681	conserved hypothetical protein	o	o	o	o
682	tRNA(adenine34) deaminase	o	o	o	o
683	preprotein translocase subunit SecA	o	o	o	o
684	PurE-related protein	o	o	o	o
685	peptidoglycan transglycosylase/DD-transpeptidase	o	o	o	o
686	dissimilatory sulfite reductase subunit gamma	o	o	o	o
687	conserved hypothetical protein	o	o	o	o
688	thiamine-phosphate pyrophosphorylase	o	o	o	o
689	small-conductance mechanosensitive ion channel MscS	o	o	o	o
690	putative mannose-1-phosphate guanylyltransferase /mannose-6-phosphate isomerase	o	-	-	-
691	conserved hypothetical protein	o	o	o	o
692	adenylosuccinate synthetase	o	o	o	o
693	DNA polymerase III subunit delta'	o	o	o	o
694	CRISPR-associated protein Cas2 / type I-II-III-V	o	-	-	-
695	CRISPR-associated protein Cas1 / type I-C	o	-	-	-
696	CRISPR-associated protein Cas4 / type I-II	o	-	-	-
697	CRISPR-associated protein Cas3 / type I	o	-	-	-
698	CRISPR-associated protein Cas7 / type I-C	o	-	-	-
699	hypothetical protein	o	-	-	-
700	CRISPR-associated protein Cas5 / type I	o	-	-	-
701	Xaa-Pro dipeptidase	o	o	o	o
702	homoserine kinase	o	o	o	o
703	putative dihydropyrimidinase	o	o	o	o
704	chaperonin GroEL	o	o	o	o
705	chaperonin GroES	o	o	o	o
706	amino acid-binding ACT domain protein	o	-	o	o
707	Sec-independent protein translocase protein TatA	o	o	o	o
708	undecaprenyl-phosphate galactose phosphotransferase	o	o	o	o
709	endonuclease III	o	o	o	o
710	MarC family integral membrane protein	o	o	-	o
711	sodium:alanine symporter	o	-	-	o
712	H+-translocating [NiFe] hydrogenase complex, iron-sulfur subunit CooF	o	o	o	o
713	H+-translocating [NiFe] hydrogenase complex, nickel insertion protein HypA	o	o	o	o
714	H+-translocating [NiFe] hydrogenase complex, NiFe-containing large subunit CooH	o	o	o	o
715	H+-translocating [NiFe] hydrogenase complex, Nuo C-like subunit CooU	o	o	o	o
716	H+-translocating [NiFe] hydrogenase complex, iron-sulfur subunit CooX	o	o	o	o
717	H+-translocating [NiFe] hydrogenase complex, small subunit CooL	o	o	o	o
718	H+-translocating [NiFe] hydrogenase complex, transmembrane subunit CooK	o	o	o	o
719	H+-translocating [NiFe] hydrogenase complex, transmembrane subunit CooM	o	o	o	o
720	dissimilatory sulfite reductase subunit alpha	o	o	o	o
721	dissimilatory sulfite reductase subunit beta	o	o	o	o
722	dissimilatory sulfite reductase D	o	o	o	o
723	methylenetetrahydrofolate-tRNA-(uracil54-C5)-methyltransferase	o	o	o	o
724	outer membrane chaperone Skp	o	-	o	o
725	cysteine desulfurase NifS	o	o	o	o
726	Fe-S cluster assembly protein NifU	o	o	o	o
727	homoserine O-succinyltransferase	o	o	o	o
728	dTDP-4-dehydrorhamnose 3,5-epimerase	o	o	o	o
729	CDP-glucose 4,6-dehydratase	o	o	o	o
730	glucose-1-phosphate cytidylyltransferase	o	o	o	o
731	Asparagine synthase (glutamine-hydrolysing)	o	o	o	o
732	group 1 glycosyl transferase	o	o	o	o
733	puative uncharacterized LPS biosynthesis protein WalW	o	o	o	o
734	putative colanic acid biosynthesis glycosyltransferase WcaL	o	o	o	o
735	8-amino-7-oxononanoate synthase	o	o	o	o
736	hypothetical protein	o	-	-	o
737	hypothetical protein	o	-	-	-
738	putative exoribonuclease II	o	o	o	o
739	glycerol-3-phosphate acyltransferase	o	o	o	o
740	threonine synthase	o	o	o	o
741	hypothetical protein	o	-	-	-
742	DNA adenine methylase	o	-	-	o
743	tRNA threonylcarbamoyladenosine biosynthesis protein tsaC	o	o	o	o
744	conserved hypothetical protein	o	-	o	o
745	ribosomal RNA small subunit methyltransferase G	o	o	o	o
746	6-phosphofructokinase	o	-	o	o
747	pyrroline-5-carboxylate reductase	o	o	o	o
748	conserved hypothetical protein	o	o	o	o
749	hydrogenase nickel incorporation protein HypB	o	o	o	o
750	sodium(Na+):solute symporter	o	-	o	o
751	protein HflK	o	o	o	o
752	protein HflC	o	o	o	o
753	Tol-Pal system inner membrane component TolQ	o	o	o	o
754	Tol-Pal system inner membrane component TolR	o	o	o	o
755	Tol-Pal system inner membrane component TolA	o	o	o	o
756	Tol-Pal system periplasmic component TolB	o	o	o	o
757	peptidoglycan-associated lipoprotein Pal	o	o	o	o
758	DNA-3-methyladenine glycosylase 1	o	o	-	-
759	S-adenosylmethionine-tRNA ribosyltransferase-isomerase	o	o	o	o
760	uncharacterized aminotransferase	o	o	o	o
761	uncharacterized glycosyltransferase	o	o	o	o
762	5-(carboxyamino)imidazole ribonucleotide mutase	o	o	o	o
763	phosphoribosylamine-glycine ligase	o	o	o	o
764	conserved hypothetical protein	o	o	o	o
765	divalent anion:sodium(Na+) symporter	o	-	o	o
766	putative sulfate exporter family transporter	o	-	o	o
767	putative FAD-dependent oxidoreductase	o	o	o	o
768	rod shape-determining protein MreB	o	o	o	o
769	rod shape-determining protein MreC	o	o	o	o
770	conserved hypothetical protein	o	o	o	o
771	peptidoglycan glycosyltransferase MrdA	o	o	o	o
772	rod shape-determining protein RodA	o	o	o	o
773	hypothetical protein	o	-	o	o
774	glyceraldehyde-3-phosphate dehydrogenase	o	o	o	o
775	glutamyl-tRNA(Gln) amidotransferase subunit A	o	o	o	o
776	glutamyl-tRNA(Gln) amidotransferase subunit C	o	o	o	o
777	hypothetical protein	o	-	o	o
778	chaperone protein DnaK	o	o	o	o
779	prephenate dehydrogenase	o	o	o	o
780	3-phosphoshikimate 1-carboxyvinyltransferase	o	o	o	o
781	chorismate mutase	o	o	o	o
782	3-dehydroquinate synthase II	o	o	o	o
783	phospho-2-dehydro-3-deoxyheptonate aldolase	o	o	o	o
784	NADPH:FMN oxidoreductases	o	o	-	o
785	30S ribosomal protein S20	o	o	o	o
786	DNA-directed RNA polymerase subunit omega	o	o	o	o
787	chaperone protein DnaJ	o	o	o	o
788	electrochemical potential-driven transporter	o	o	o	o
789	carboxy-terminal-processing protease	o	-	-	-
790	type II restriction-modification system subunit R	o	-	-	-
791	23S rRNA Um2552 methyltransferase	o	o	o	o
792	uncharacterized transcriptional regulator	o	o	o	o
793	Holliday junction resolvase RuvC	o	o	o	o
794	methylated-DNA-[protein]-cysteine S-methyltransferase	o	o	o	o
795	glutamyl-tRNA synthetase	o	o	o	o
796	dihydroorotate dehydrogenase B electron transfer subunit	o	o	o	o
797	dihydroorotate dehydrogenase B catalytic subunit	o	o	o	o
798	conserved hypothetical protein	o	o	o	o
799	NAD dependent epimerase/dehydratase family protein	o	o	o	o
800	uncharacterized ABC transporter ATP-binding protein	o	o	o	o
801	2-iminoacetate synthase	o	o	o	o
802	thiazole synthase	o	o	o	o
803	sulfur carrier protein ThiS	o	o	o	o
804	conserved hypothetial protein	o	o	o	o
805	metal-dependent hydrolase	o	o	o	o
806	3-octaprenyl-4-hydroxybenzoate carboxy-lyase	o	o	o	o
807	putative High-molecular-weight cytochrome c subunit E	o	o	o	o
808	High-molecular-weight cytochrome c subunit F	o	o	o	o
809	malonyl CoA-acyl carrier protein transacylase	o	o	o	o
810	arginyl-tRNA synthetase	o	o	o	o
811	conserved hypothetical protein	o	o	o	o
812	ABC exporter permease	o	o	o	o
813	ABC exporter, ATP-binding protein	o	o	o	o
814	ABC exporter, substrate-binding protein	o	o	o	o
815	ABC exporter, auxiliary component	o	o	o	o
816	VacJ family membrane protein	o	o	o	-
817	oligopeptide/dipeptide ABC transporter ATP-binding protein	o	o	o	o
818	7-cyano-7-deazaguanine synthase	o	-	o	o
819	conserved hypothetical protein	o	o	o	o
820	excinuclease ABC subunit C	o	o	o	o
821	molybdate ABC transporter substrate-binding protein	o	o	o	o
822	molybdate ABC transporter permease	o	o	o	o
823	molybdate ABC transporter ATP-binding protein	o	o	o	o
824	putative glycosyltransferase involved in cell wall biogenesis	o	o	o	o
825	conserved hypothetical protein	o	o	o	o
826	putative glycosyltransferase involved in cell wall biogenesis	o	o	o	o
827	pyridoxal biosynthesis lyase pdxS	o	o	o	o
828	SNO glutamine amidotransferase	o	o	o	o
829	Mn2+/Zn2+ ABC transporter substrate-binding protein	o	o	o	o
830	Mn2+/Zn2+ ABC transporter ATP-binding protein	o	o	o	o
831	Mn2+/Zn2+ ABC transporter permease	o	o	o	o
832	UTP-glucose-1-phosphate uridylyltransferase	o	o	o	o
833	phosphoglucosamine mutase	o	o	o	o
834	conserved hypothetical protein	o	o	o	o
835	putative cyclic-di-AMP synthase	o	o	o	o
836	dihydropteroate synthase	o	o	o	o
837	ATP-dependent zinc metalloprotease FtsH	o	o	o	o
838	conserved hypothetical protein	o	o	o	o
839	methionyl-tRNA synthetase	o	o	o	o
840	biotin synthase	o	o	o	o
841	glycine cleavage system L protein	o	o	o	o
842	hypothetical protein	o	-	-	-
843	hypothetical protein	o	-	-	-
844	DNA-cytosine methyltransferase	o	-	o	o
845	adenine-specific DNA-methyltransferase	o	-	o	o
846	hypothetical protein	o	-	-	-
847	glutamine-dependent NAD+ synthetase	o	o	o	o
848	uncharacterized metallo-hydrolase	o	o	o	o
849	uncharacterized iron-sulfur flavoprotein	o	o	o	o
850	ComF/GntX family protein	o	-	o	o
851	conserved hypothetical protein	o	o	o	o
852	conserved hypothetical protein	o	o	o	o
853	thioesterase superfamily protein	o	o	o	o
854	site-specific tyrosine recombinase XerC	o	o	o	o
855	recombination-mediator protein	o	-	o	o
856	TauE/SafE family permease	o	o	o	o
857	amidohydrolase family protein	o	o	o	o
858	conserved hypothetical protein	o	-	o	o
859	alternative heme biosynthesis protein AhbB	o	o	o	o
860	L-lactate permease	o	-	o	o
861	putative lactate utilization protein B	o	-	o	o
862	putative lactate utilization protein C	o	-	o	o
863	putative lactate utilization protein A	o	-	o	o
864	glycolate oxidase subunit	o	-	o	o
865	bifunctional riboflavin biosynthesis protein RibBA	o	o	o	o
866	seryl-tRNA synthase	o	o	o	o
867	conserved hypothetical protein	o	o	o	o
868	hypothetical protein	o	-	o	o
869	cysteine synthase	o	o	o	o
870	O-acetylhomoserine/O-acetylserine sulfhydrylase	o	-	-	-
871	conserved hypothetical protein	o	o	o	o
872	phosphoglyceromutase	o	o	o	o
873	uncharacterized UDP-glucose epimerase	o	o	o	o
874	uncharacterized RNA-binding protein	o	o	o	o
875	replicative DNA helicase	o	o	o	o
876	50S ribosomal protein L9	o	o	o	o
877	30S ribosomal protein S18	o	o	o	o
878	30S ribosomal protein S6	o	o	o	o
879	serine O-acetyltransferase	o	o	o	o
880	bifunctional pyrimidine operon regulator PyrR/ uracil phosphoribosyltransferase	o	o	o	o
881	30S ribosomal protein S2	o	o	o	o
882	translation elongation factor Ts	o	o	o	o
883	putative transmembrane phospholipid methyltransferase	o	o	-	-
884	High-molecular-weight cytochrome c subunit D	o	o	o	-
885	High-molecular-weight cytochrome c subunit C	o	o	o	o
886	High-molecular-weight cytochrome c subunit B	o	o	o	o
887	High-molecular-weight cytochrome c subunit A	o	o	o	o
888	tRNA dimethylallyltransferase	o	o	o	o
889	pantetheine-phosphate adenylyltransferase	o	o	o	o
890	5'-nucleotidase	o	o	o	o
891	3'-5' exoribonuclease	o	o	o	o
892	thymidylate kinase	o	o	o	o
893	histone deacetylase-like amidohydrolase	o	o	o	o
894	carboxynorspermidine synthase	o	o	o	o
895	carboxynorspermidine/carboxyspermidine decarboxylase	o	o	o	o
896	polysaccharide deacetylase	o	-	o	o
897	hypothetical protein	o	-	-	-
898	helicase	o	-	-	-
899	hypothetical protein	o	-	-	-
900	hypothetical protein	o	-	-	-
901	nucleotidyltransferase	o	-	-	-
902	hypothetical protein	o	-	-	-
903	adenylyltransferase/sulfurtransferase MoeZ	o	o	-	-
904	molybdopterin synthase sulfur carrier subunit	o	-	-	-
905	M67 family peptidase	o	-	-	-
906	cysteine synthase	o	-	-	-
907	phosphoglycerate mutase	o	-	o	o
908	shikimate kinase	o	o	o	o
909	aspartate ammonia-lyase	o	o	-	-
910	nitronate monooxygenase	o	o	o	o
911	hydrogenase maturation protease	o	o	o	o
912	DNA repair/recombination protein RecN	o	o	o	o
913	oligopeptide/dipeptide ABC transporter permease protein DppC	o	o	o	o
914	oligopeptide/dipeptide ABC transporter permease protein DppB	o	o	o	o
915	conserved hypothetical protein	o	-	o	o
916	putative recombination-associated protein RdgC	o	-	o	o
917	adenylate kinase	o	o	o	o
918	uncharacterized AsmA family protein	o	o	o	o
919	5-methyltetrahydropteroyltriglutamate--homocysteine S-methyltransferase	o	-	-	o
920	hypothetical protein	o	-	o	o
921	dihydroorotase	o	o	o	o
922	aspartate carbamoyltransferase	o	o	o	o
923	outer membrane autotransporter	o	o	-	-
924	PfkB family kinase	o	o	o	o
925	divalent ion tolerance protein CutA	o	o	o	o
926	Alw26I/Eco31I/Esp3I family type II restriction-modification system subunit M	o	-	-	-
927	Alw26I/Eco31I/Esp3I family type II restriction-modification system subunit R	o	-	-	-
928	multidrug efflux pump priplasmic subunit AcrA	o	o	o	o
929	multidrug efflux pump inner membrane subunit AcrB	o	o	o	o
930	multidrug efflux pump outer membrane subunit TolC	o	o	o	o
931	conserved hypothetical protein	o	o	o	o
932	diguanylate cyclase domain-containing protein	o	-	o	o
933	RNA polymerase-binding protein DksA	o	o	o	o
934	cation diffusion facilitator family transporter	o	-	-	-
935	ATP-dependent protease ATPase/chaperone subunit HslU	o	o	o	o
936	inorganic pyrophosphatase	o	o	o	o
937	uncharacterized ABC transporter ATP-binding protein	o	o	o	o
938	GTPase Era	o	o	o	o
939	putative racemase	o	o	o	o
940	2-amino-4-hydroxy-6-hydroxymethyldihydropteridine pyrophosphokinase	o	o	o	o
941	site-specific tyrosine recombinase XerD	o	o	o	o
942	tRNA nucleotidyltransferase/poly(A) polymerase	o	o	o	o
943	putative enamine/imine deaminase	o	o	o	o
944	sigma-54 dependent transcriptional regulator	o	-	o	o
945	diaminopropionate ammonia-lyase YgeX	o	o	o	o
946	M20A peptidase family aminohydrolase YgeY	o	o	o	o
947	carbamate kinase	o	o	-	-
948	putative oxamate carbamoyltransferas YgeW	o	o	-	-
949	phenylhydantoinase/dihydropyrimidinase-like protein YgeZ	o	o	-	-
950	uncharacterized amidohydrolase SsnA	o	o	-	-
951	putative selenate reductase	o	o	-	-
952	putative nucleobase : H+ symporter	o	o	-	-
953	putative aldehyde oxidoreductase	o	o	o	o
954	conserved hypothetical protien	o	-	o	o
955	nitrate/sulfonate/bicarbonate ABC transporter ATP-binding protein	o	-	o	o
956	nitrate/sulfonate/bicarbonate ABC transporter substrate-binding protein	o	-	o	-
957	ABC transporter permease	o	-	o	o
958	uncharacterized selenium metabolism protein YedF	o	o	o	o
959	selenophosphate synthase	o	o	o	o
960	molybdenum cofactor cytidylyltransferase	o	o	o	o
961	YqeC-like putative molybdenum hydroxylase maturation protein	o	o	-	-
962	selenium-dependent molybdenum hydroxylase accessory protein YqeB	o	o	-	-
963	50S ribosomal protein L21	o	o	o	o
964	50S ribosomal protein L27	o	o	o	o
965	GTPase Obg	o	o	o	o
966	glutamate 5-kinase	o	o	o	o
967	putative molybdoprotein maturation protien	o	o	o	o
968	periplasmic [NiFe] hydrogenase small subunit	o	o	o	o
969	periplasmic [NiFe] hydrogenase large subunit	o	o	o	o
970	putative type I DNA restriction-modification system endonuclease subunit	o	-	-	-
971	hypothetical protein	o	-	-	-
972	Hdr-like menaquinol oxidoreductase, integral transmembrane subunit DsrP	o	o	o	o
973	Hdr-like menaquinol oxidoreductase, membrane bound triheme iron-sulfur binding subunit DsrO	o	o	o	o
974	Hdr-like menaquinol oxidoreductase, membrane bound triheme cytochrome c subunit DsrJ	o	o	o	o
975	Hdr-like menaquinol oxidoreductase, cytoplasmic iron-sulfur binding subunit DsrK	o	o	o	o
976	Hdr-like menaquinol oxidoreductase, transmembrane cytochrome b subunit DsrM	o	o	o	o
977	putative anti-sigma-factor	o	o	o	o
978	conserved hypothetical protein	o	o	o	o
979	sulfate adenylyltransferase	o	o	o	o
980	heterodisulfide reductase subunit C	o	o	o	o
981	heterodisulfide reductase subunit B	o	o	o	o
982	heterodisulfide reductase subunit A	o	o	o	o
983	NAD(P)H dehydrogenase subunit CD	o	o	o	o
984	NAD(P)H dehydrogenase subunit B	o	o	o	o
985	NAD(P)H dehydrogenase subunit A	o	o	o	o
986	conserved hypothetical protein	o	o	o	o
987	flagellar motor switch protein	o	-	o	o
988	conserved hypothetical protein	o	o	o	o
989	phosphoglycerate kinase	o	o	o	o
990	transketolase	o	o	o	o
991	ribulose-phosphate 3-epimerase	o	o	o	o
992	MerR family transcriptional regulator	o	o	o	o
993	phenylalanyl-tRNA synthetase subunit beta	o	o	o	o
994	conserved hypothetical protein	o	o	o	o
995	phenylalanyl-tRNA synthetase subunit alpha	o	o	o	o
996	50S ribosomal protein L20	o	o	o	o
997	50S ribosomal protein L35	o	o	o	o
998	translation initiation factor IF-3	o	o	o	o
999	threonyl-tRNA synthetase	o	o	o	o
1000	FAD synthase	o	o	o	o
1001	conserved hypothetical protein	o	o	o	o
1002	ATP-dependent RNA helicase DbpA	o	o	o	o
1003	phosphoribosyl-AMP cyclohydrolase	o	o	o	o
1004	ATP phosphoribosyltransferase	o	o	o	o
1005	O-antigen ligase	o	o	o	o
1006	FAD-dependent thymidylate synthase	o	o	o	o
1007	cation efflux system protein CusA	o	o	-	-
1008	cation efflux system protein CusB	o	o	-	-
1009	cation efflux system protein CusF	o	o	-	-
1010	cation efflux system protein CusC	o	o	-	-
1011	putative UDP-glucuronate 5'-epimerase	o	o	o	o
1012	U32 family peptidase	o	o	o	o
1013	hypothetical protein	o	-	o	o
1014	putative cell wall-associated hydrolase	o	o	o	o
1015	putative protein disulfide oxidoreductase	o	o	o	o
1016	chromosome partitioning protein ParA	o	o	o	o
1017	hypothetical protein	o	-	o	o
1018	chromosome partitioning protein ParB	o	o	o	o
1019	methionyl-tRNA formyltransferase	o	o	o	o
1020	peptide deformylase	o	o	o	o
1021	aspartyl-tRNA synthase	o	o	o	o
1022	histidyl-tRNA synthetase	o	o	o	o
1023	amidophosphoribosyltransferase	o	o	o	o
1024	hypothetical protein	o	-	o	o
1025	DNA gyrase subunit A	o	o	o	o
1026	DNA gyrase subunit B	o	o	o	o
1027	DNA polymerase III subunit beta	o	o	o	o
1028	chromosomal replication initiator DnaA domain-containing protein	o	o	o	o
1029	UDP-glucose 6-dehydrogenase	o	o	o	o
1030	4'-phosphopantetheinyl transferase	o	o	o	o
1031	bifunctional NAD(P)H-hydrate repair enzyme Nnr	o	o	o	o
1032	tRNA threonylcarbamoyladenosine biosynthesis protein TsaE	o	o	o	o
1033	aspartate kinase	o	o	o	o
1034	LL-diaminopimelate aminotransferase	o	o	o	o
1035	diaminopimelate epimerase	o	o	o	o
1036	glutamine synthetase	o	o	o	o
1037	outer membrane autotransporter	o	-	-	-
1038	3-octaprenyl-4-hydroxybenzoate carboxy-lyase	o	o	o	o
1039	Fructose-1,6-bisphosphatase class 2	o	o	o	o
1040	conserved hypothetical protein	o	o	o	o
1041	molecular chaperone Hsp90	o	o	o	o
1042	putative Fe2+ permease transmembrane component	o	o	-	-
1043	putative Fe2+ permease periplasmic component	o	o	-	-
1044	conserved membrane protein	o	o	o	-
1045	ABC efflux transporter permease	o	o	o	-
1046	ABC efflux transporter permease	o	o	-	-
1047	ABC efflux transporter ATP-binding protein	o	o	-	-
1048	cytochrome c class III	o	o	o	o
1049	glutamate-1-semialdehyde aminotransferase	o	o	o	o
1050	thiamine-monophosphate kinase	o	o	o	o
1051	DNA helicase II UvrD	o	o	o	o
1052	spermine synthase	o	-	o	o
1053	sulfite exporter TauE/SafE family protein	o	o	o	o
1054	glutamate racemase	o	o	o	o
1055	DNA-binding protein HU-beta	o	o	o	o
1056	tyrosyl-tRNA synthetase	o	o	o	o
1057	conserved hypothetical protein	o	o	o	-
1058	DNA repair/recombination protein RecR	o	o	o	o
1059	DNA polymerase III, subunits gamma and tau	o	o	o	o
1060	branched-chain amino acid aminotransferase	o	o	o	o
1061	tRNA pseudouridine synthase B	o	o	o	o
1062	ribosomal protein S15	o	o	o	o
1063	polyribonucleotide nucleotidyltransferase	o	o	o	o
1064	conserved hypothetical protein	o	o	o	o
1065	uncharacterized BON-domain containing protein	o	o	o	o
1066	UDP-N-acetylglucosamine 1-carboxyvinyltransferase	o	o	o	o
1067	glycyl-tRNA synthetase subunit beta	o	o	o	o
1068	glycyl-tRNA synthetase subunit alpha	o	o	o	o
1069	DNA repair/recombination protein RecO	o	o	o	o
1070	conserved hypothetical protein	o	o	o	o
1071	peptidyl-prolyl cis-trans isomerase	o	o	o	o
1072	hypothetical protein	o	-	o	o
1073	transcription-repair coupling factor	o	o	o	o
1074	conserved hypothetical protein	o	o	o	o
1075	peptide chain release factor 1 (RF-1)	o	o	o	o
1076	50S ribosomal protein L31	o	o	o	o
1077	peptidase M24	o	-	o	o
1078	holliday junction DNA helicase RuvB	o	o	o	o
1079	holliday junction DNA helicase RuvA	o	o	o	o
1080	conserved hypothetical protein	o	o	o	o
1081	conserved hypothetical protein	o	o	o	o
1082	aspartate aminotransferase	o	o	o	o
1083	putative Fe2+/Zn2+ uptake regulator	o	o	o	o
1084	H(+)-transporting two-sector ATPase	o	-	o	o
1085	TrkA family potassium uptake protein	o	-	o	o
1086	ferredoxin-NADP(+) reductase subunit beta	o	o	o	o
1087	ferredoxin-NADP(+) reductase subunit alpha	o	o	o	o
1088	histidinol-phosphatase	o	o	o	o
1089	putative Mo2+ ABC transporter ATP-binding protein	o	o	o	o
1090	conserved hypothetical protein	o	o	o	o
1091	conserved hypothetical protein	o	o	o	o
1092	conserved hypothetical protein	o	o	o	o
1093	50S ribosomal protein L7/L12	o	o	o	o
1094	50S ribosomal protein L10	o	o	o	o
1095	50S ribosomal protein L1	o	o	o	o
1096	50S ribosomal protein L11	o	o	o	o
1097	transcription antitermination factor NusG	o	o	o	o
1098	preprotein translocase subunit SecE	o	o	o	o
1099	50S ribosomal protein L33	o	o	o	o
1100	translation elongation factor Tu	o	o	o	o
1101	ArsB/NhaD family permease	o	o	o	o
1102	tRNA (guanosine-2'-O-)-methyltransferase	o	o	o	o
1103	RfbX-like uncharacterized exporter involved in cell wall biogenesis	o	o	o	o
1104	DNA repair protein RadA/Sms	o	o	o	o
1105	hypothetical protein	o	-	-	-
1106	DNA helicase II	o	-	-	-
1107	hypothetical protein	o	-	-	-
1108	helicase domain protein	o	-	-	-
1109	hypothetical protein	o	-	-	-
1110	hypothetical protein	o	-	-	-
1111	radical SAM domain protein	o	-	-	-
1112	transposase	o	-	-	-
1113	helicase domain protein	o	-	-	-
1114	putative DNA restriction-modification system endonuclease subunit	o	-	-	-
1115	DNA restriction-modification system adenine-specific methylase subunit	o	-	-	-
1116	phage integrase	o	-	o	o
1117	DNA-binding protein	o	-	-	-
1118	hypothetical protein	o	-	-	-
1119	hypothetical protein	o	-	-	-
1120	filamentation induced by cAMP protein Fic	o	-	-	-
1121	hypothetical protein	o	-	-	-
1122	hypothetical protein	o	-	-	-
1123	hypothetical protein	o	-	-	-
1124	hypothetical protein	o	-	-	-
1125	hypothetical protein	o	-	-	-
1126	hypothetical protein	o	-	-	-
1127	hypothetical protein	o	-	-	-
1128	conjugal transfer protein TraL	o	-	-	-
1129	hypothetical protein	o	-	-	-
1130	putative type Ⅳ secretion system component virB11	o	-	-	-
1131	helix-turn-helix protein	o	-	o	o
1132	putative type Ⅳ secretion system component virB2	o	-	-	-
1133	putative type Ⅳ secretion system component virB3	o	-	-	-
1134	putative type Ⅳ secretion system component virB5	o	-	-	-
1135	putative type Ⅳ secretion system component virB6	o	-	-	-
1136	putative type Ⅳ secretion system component virB8	o	-	-	-
1137	putative type Ⅳ secretion system component virB9	o	-	-	-
1138	conjugal transfer protein TrbH	o	-	-	-
1139	putative type Ⅳ secretion system component virB10	o	-	-	-
1140	toxin-antitoxin system HicB family antitoxin	o	-	-	-
1141	toxin-antitoxin system HicB family antitoxin	o	-	-	o
1142	type II toxin-antitoxin system HicA family toxin	o	-	-	-
1143	conjugal transfer protein TraG	o	-	-	-
1144	conjugal transfer protein TraF	o	-	-	-
1145	helix-turn-helix protein	o	-	o	o
1146	BrnT family toxin	o	-	o	o
1147	putative conjugal transfer protein TraD	o	-	-	-
1148	conserved hypothetical protein	o	-	-	-
1149	GTPase EngA	o	-	-	-
1150	type III restriction-modification system subunit R	o	-	-	-
1151	hypothetical protein	o	-	-	-
1152	type I restriction-modification system subunit S	o	-	-	-
1153	type I restriction-modification system subunit M	o	-	-	-
1154	hypothetical protein	o	-	-	-
1155	tRNA-specific 2-thiouridylase MnmA	o	o	o	o
1156	adenylyltransferase/sulfurtransferase MoeZ	o	-	-	-
1157	major facilitator superfamily MFS_1	o	-	-	-
1158	conserved hypothetical protein	o	o	o	o
1159	conserved hypothetical protein	o	o	o	o
1160	conserved hypothetical protein	o	o	o	o
1161	adenosylhomocysteinase	o	o	o	o
1162	ribonuclease H	o	o	o	o
1163	ribosome maturation factor RimP	o	o	o	o
1164	transcription elongation factor NusA	o	o	o	o
1165	DUF448 domain-containing protein	o	-	o	-
1166	translation initiation factor IF-2	o	o	o	o
1167	DHH family phosphoesterase	o	o	o	o
1168	translation elongation factor G	o	-	o	o
1169	6-phosphogluconolactonase	o	o	o	o
1170	uncharacterized methyltransferase	o	o	o	o
1171	YaeI-like metallophosphoesterase	o	o	-	o
1172	desulfoferrodoxin	o	o	o	o
1173	rubredoxin	o	o	o	o
1174	MBL fold metallo-hydrolase	o	-	o	o
1175	Zn-dependent membrane-bound peptidase HtpX	o	o	o	o
1176	conserved hypothetical protein	o	o	o	o
1177	dITP/XTP pyrophosphatase	o	o	o	o
1178	dUTP pyrophosphatase	o	o	o	o
1179	valyl-tRNA synthetase	o	o	o	o
1180	conserved hypothetical protein	o	o	o	o
1181	cob(I)alamin adenosyltransferase	o	o	o	o
1182	hypothetical protein	o	-	o	o
1183	SNF2/helicase domain-containing protein	o	o	o	o
1184	oligopeptide/dipeptide ABC transporter substrate-binding protein DppA	o	o	o	o
1185	chorismate dehydratase	o	o	o	o
1186	ABC efflux transporter ATP-binding protein	o	o	o	o
1187	ABC efflux transporter permease	o	o	o	o
1188	Putative signal peptide peptidase SppA (protease IV)	o	-	o	o
1189	acyl-CoA synthetases (AMP-forming)	o	o	o	o
1190	PuuR-like transcriptional regulator	o	o	o	o
1191	GTP cyclohydrolase	o	o	o	o
1192	nickel-responsive transcriptional regulator NikR	o	o	o	o
1193	diguanylate cyclase domain-containing protein	o	o	o	o
1194	outer membrane autotransporter	o	-	-	-
1195	filamentation induced by cAMP protein Fic	o	-	-	-
1196	lytic transglycosylase	o	-	o	o
1197	23S rRNA (guanosine2251-2'-O)-methyltransferase	o	o	o	o
1198	3'-5' exonuclease	o	o	o	o
1199	tRNA modification GTPase TrmE	o	o	o	o
1200	single-stranded DNA-binding protein	o	o	o	o
1201	membrane protein insertase subunit YidC	o	o	o	o
1202	membrane protein insertion efficiency factor YidD	o	o	o	o
1203	ribonuclease P protein component	o	o	o	o
1204	50S ribosomal protein L34	o	o	o	o
1205	multidrug efflux pump subunit MdtA	o	o	o	o
1206	putative type Ⅳ secretion system component virB1	o	-	-	o
1207	conjugal transfer protein TraJ	o	-	o	-
1208	helix-turn-helix protein	o	-	o	o
1209	hypothetical protein	o	-	-	-
1210	4-carboxymuconolactone decarboxylase	o	-	-	o
1211	4-carboxymuconolactone decarboxylase	o	-	-	o
1212	flavodoxin	o	-	-	o
1213	oxidoreductase	o	-	-	-
1214	AraC family transcriptional regulator	o	-	o	o
1215	DNA topoisomerase I	o	-	-	-
1216	DNA restriction-modification system methylase subunit	o	-	-	-
1217	DNA restriction-modification system endonuclease subunit	o	-	-	-
1218	multidrug efflux pump subunit MdtB	o	o	o	o
1219	multidrug efflux pump subunit MdtC	o	o	o	o
1220	conserved hypothetical protein	o	-	-	-
1221	hypothetical protein	o	-	o	-
1222	EamA/RhaT family transporter	o	-	o	-
1223	hypothetical protein	o	-	o	-
1224	type I phosphodiesterase/nucleotide pyrophosphatase	o	-	o	-
1225	BCCT transporter	o	-	o	-
1226	rubrerythrin (NADH peroxidase)	o	o	o	o
1227	carboxy-terminal-processing protease	o	o	o	o
1228	restriction endonuclease	o	-	-	-
1229	hypothetical protein	o	-	-	-
1230	periplasmic sirohydrochlorin cobaltochelatase/ferrochelatase	o	o	o	o
1231	Fe3+-complex ABC transporter substrate-binding protein	o	o	o	o
1232	cobalt-precorrin-2 C(20)-methyltransferase	o	o	o	o
1233	precorrin-3B C17-methyltransferase	o	o	o	o
1234	cobalt-precorrin-4 C(11)-methyltransferase	o	-	-	-
1235	cobalt-precorrin-5B (C1)-methyltransferase	o	o	o	o
1236	anaerobic C4-dicarboxylate transporter DcuA	o	o	-	-
1237	transposase	o	-	o	-
1238	hypothetical protein	o	-	-	-
1239	multiple promoter invertase	o	o	-	-
1240	hydrogenase maturation protease	o	-	-	-
1241	DNA primase	o	-	-	-
1242	ammonia-forming cytochrome c nitrite reductase large subunit	o	o	o	o
1243	ammonia-forming cytochrome c nitrite reductase small subunit	o	o	o	o
1244	4Fe-4S ferredoxin	o	o	o	o
1245	nicotinate-nucleotide--dimethylbenzimidazole phosphoribosyltransferase	o	o	o	o
1246	oligopeptide/dipeptide ABC transporter ATP-binding protein	o	-	-	-
1247	conserved hypothetical protein	o	o	o	o
1248	DUF1848 domain-containing protein	o	-	o	o
1249	putative NAD(P)H-dependent FMN reductase	o	-	-	-
1250	cobalamin-5-phosphate synthase	o	o	o	o
1251	F0F1 ATP synthase subunit C	o	-	-	-
1252	F0F1 ATP synthase subunit I'	o	-	-	-
1253	conserved hypothetical protein	o	o	o	o
1254	cobalt-precorrin-8X methylmutase	o	o	o	o
1255	cobalamin biosynthesis protein CbiB	o	o	o	o
1256	hypothetical protein	o	-	-	-
1257	hypothetical protein	o	-	-	-
1258	cobyrinic acid a,c-diamide synthase	-	o	o	o
1259	type II DNA restriction-modification system methylase subunit	-	o	-	-
1260	conserved hypothetical protein	-	o	o	o
1261	conserved hypothetical protein	-	o	o	o
1262	conserved hypothetical protein	-	o	-	-
1263	conserved hypothetical protein	-	o	-	-
1264	conserved hypothetical protein	-	o	-	-
1265	conserved hypothetical protein	-	o	o	o
1266	conserved hypothetical protein	-	o	o	o
1267	phosphomannomutase	-	o	o	o
1268	hypothetical protein	-	o	-	-
1269	recombination protein RmuC	-	o	-	-
1270	cell division protein Fic	-	o	o	-
1271	putative membrane protease regulator	-	o	o	o
1272	membrane-bound protease	-	o	o	o
1273	cobalamin biosynthesis protein CbiG	-	o	o	o
1274	(2R)-sulfolactate sulfo-lyase subunit alpha	-	o	o	o
1275	(2R)-sulfolactate sulfo-lyase subunit beta	-	o	o	o
1276	tricarboxylate transporter receptor subunit	-	o	o	o
1277	tricarboxylate transporter permease subunit	-	o	o	o
1278	YbaB/EbfC family DNA-binding protein	-	o	o	o
1279	periplasmic serine protease	-	o	o	o
1280	conserved hypothetical protein	-	o	o	o
1281	UDP-glucose 4-epimerase	-	o	o	o
1282	conserved hypothetical protein	-	o	-	-
1283	tRNA (cytidine34-2'-O)-methyltransferase	-	o	o	o
1284	conserved hypothetical protein	-	o	o	o
1285	carbamoyl-phosphate synthase large subunit	-	o	o	o
1286	conserved hypothetical protein	-	o	o	o
1287	conserved hypothetical protein	-	o	o	o
1288	conserved hypothetical protein	-	o	-	o
1289	FeS-binding protein	-	o	o	o
1290	ribonucleotide-diphosphate reductase	-	o	o	o
1291	adenine nucleotide alpha hydrolases superfamily protein	-	o	o	-
1292	CRISPR-associated protein Csx16	-	o	-	-
1293	GAF domain-containing protein	-	o	o	o
1294	rod shape-determining protein MreB	-	o	o	o
1295	hypothetical protein	-	o	-	-
1296	conserved hypothetical protein	-	o	o	o
1297	conserved hypothetical protein	-	o	o	o
1298	divalent metal ions efflux pump	-	o	o	o
1299	23S rRNA pseudouridine synthase	-	o	-	-
1300	Fe3+-complex ABC transporter permease	-	o	o	o
1301	Fe3+-complex ABC transporter ATP-binding protein	-	o	o	o
1302	ROS/MucR family transcriptional regulator	-	o	-	-
1303	rare lipoprotein A	-	o	o	o
1304	methionine ABC transporter ATP-binding protein	-	o	o	o
1305	methionine ABC transporter permease	-	o	o	o
1306	methionine ABC transporter substrate-binding protein	-	o	o	o
1307	conserved hypothetical protein	-	o	o	-
1308	Ni2+ ABC transporter small membrane-bound protein NikL	-	o	o	o
1309	conserved hypothetical protein	-	o	o	o
1310	conserved hypothetical protein	-	o	o	o
1311	uncharacterized glycosyltransferase	-	o	-	o
1312	conserved hypothetical protein	-	o	o	o
1313	putative ribosome-silencing factor RsfS	-	o	o	o
1314	branched-chain amino acid ABC transporter substrate-binding protein	-	o	o	o
1315	conserved hypothetical protein	-	o	o	-
1316	Sel1 family tetratricopeptide repeat protein	-	o	-	-
1317	conserved hypothetical protein	-	o	o	o
1318	conserved hypothetical protein	-	o	o	o
1319	conserved hypothetical protein	-	o	-	-
1320	conserved hypothetical protein	-	o	o	o
1321	molybdopterin binding domain-containing protein	-	o	o	o
1322	uncharacterized transcriptional regulator	-	o	-	o
1323	HipA-like protein kinase	-	o	-	o
1324	DNA mismatch repair endonuclease	-	o	o	-
1325	AlpA-like phage transcriptional regulator	-	o	o	o
1326	ribosomal subunit interface protein	-	o	o	o
1327	hydrogenase nickel incorporation protein HypA	-	o	o	o
1328	conserved hypothetical protein	-	o	o	o
1329	mannose-1-phosphate guanylyltransferase/ mannose-6-phosphate isomerase	-	o	o	o
1330	conserved hypothetical protein	-	o	-	-
1331	uncharacterized metal-dependent phosphoesterase	-	o	o	o
1332	puative phosphoglycolate phosphatase	-	o	o	o
1333	conserved hypothetical protein	-	o	o	o
1334	FmdB family regulatory protein	-	o	o	o
1335	hypothetical protein	-	o	-	-
1336	NAD(P)H-dependent glycerol-3-phosphate dehydrogenase	-	o	o	o
1337	copper chaperon	-	o	o	o
1338	riboflavin kinase	-	o	-	-
1339	conserved hypothetical protein	-	o	o	o
1340	conserved hypothetical protein	-	o	o	o
1341	hypothetical protein	-	o	-	-
1342	MerR family transcriptional regulator	-	o	-	-
1343	conserved hypothetical protein	-	o	o	o
1344	putative septum formation protein Maf	-	o	o	o
1345	putative ABC-type lipidA/LPS exporter ATP-binding/permease protein	-	o	o	o
1346	heavy metal-resistance transcriptional regulator	-	o	o	o
1347	conserved hypothetical protein	-	o	o	o
1348	hypothetical protein	-	o	o	o
1349	polysaccharide export protein	-	o	o	o
1350	uncharacterized glycosyltransferase	-	o	o	o
1351	cobalt-precorrin-4 C(11)-methyltransferase	-	o	o	o
1352	cobyric acid synthase	-	o	o	o
1353	ATP-dependent Clp protease adaptor protein ClpS	-	o	o	o
1354	ATP-dependent Clp protease ATP-binding protein ClpA	-	o	o	o
1355	aromatic amino acid permease AroP	-	o	-	-
1356	2-oxoglutarate synthase subunit gamma	-	o	o	o
1357	2-oxoglutarate synthase subunit beta	-	o	o	o
1358	2-oxoglutarate synthase subunit alpha	-	o	o	o
1359	2-oxoglutarate synthase subunit delta	-	o	o	o
1360	H+-translocating [NiFe] hydrogenase complex, iron-sulfur subunit EchF	-	o	o	o
1361	H+-translocating [NiFe] hydrogenase complex, large subunit EchE	-	o	o	o
1362	H+-translocating [NiFe] hydrogenase complex, transmembrane subunit EchD	-	o	o	o
1363	H+-translocating [NiFe] hydrogenase complex, small subunit EchC	-	o	o	o
1364	H+-translocating [NiFe] hydrogenase complex, transmembrane subunit EchB	-	o	o	o
1365	H+-translocating [NiFe] hydrogenase complex, transmembrane subunit EchA	-	o	o	o
1366	conserved hypothetical protein	-	o	o	o
1367	conserved hypothetical protein	-	o	o	o
1368	conserved hypothetical protein	-	o	o	o
1369	hypothetical protein	-	o	o	o
1370	hypothetical protein	-	o	-	-
1371	glutamin-(asparagin-)ase	-	o	o	-
1372	putative glycosyltransferase involved in cell wall biogenesis	-	o	-	-
1373	sigma 54 interacting domain-containing transmembrane protein	-	o	o	o
1374	putative pyruvate phosphate dikinase	-	o	o	o
1375	bifunctional adenosylcobinamide kinase/ adenosylcobinamide-phosphate guanylyltransferase	-	o	o	o
1376	M23 family peptidase	-	o	o	o
1377	branched-chain amino acid ABC transporter permease LivH	-	o	o	o
1378	branched-chain amino acid ABC transporter permease LivM	-	o	o	o
1379	branched-chain amino acid ABC transporter ATP-binding protein LivG	-	o	o	o
1380	branched-chain amino acid ABC transporter ATP-binding protein LivF	-	o	o	o
1381	conserved hypothetical protein	-	o	o	o
1382	peptidyl-prolyl cis-trans isomerase B (cyclophilin B)	-	o	o	o
1383	radical SAM domain-containing protein	-	o	o	o
1384	acetylglutamate kinase	-	o	o	o
1385	hypothetical protein	-	-	o	o
1386	FIG00603248: hypothetical protein	-	-	o	o
1387	16S rRNA (cytosine(967)-C(5))-methyltransferase (EC 2.1.1.176)	-	-	o	o
1388	response regulator receiver protein	-	-	o	o
1389	hypothetical protein	-	-	o	o
1390	methyltransferase small	-	-	o	o
1391	FIG00605225: hypothetical protein	-	-	o	o
1392	hypothetical protein	-	-	o	o
1393	hypothetical protein	-	-	o	o
1394	Methyl-accepting chemotaxis protein	-	-	o	o
1395	Transcriptional regulator, ArsR family / Methyltransferase fusion	-	-	o	-
1396	Glutamate decarboxylase (EC 4.1.1.15)	-	-	o	-
1397	Probable glutamate/gamma-aminobutyrate antiporter	-	-	o	-
1398	Probable glutamate/gamma-aminobutyrate antiporter	-	-	o	-
1399	Glutaminase (EC 3.5.1.2)	-	-	o	-
1400	Transcriptional regulator, AraC family	-	-	o	-
1401	ThiJ/PfpI family protein	-	-	o	-
1402	YlxP-like protein	-	-	o	o
1403	methyl-accepting chemotaxis protein	-	-	o	o
1404	hypothetical protein	-	-	o	o
1405	YceI like family protein	-	-	o	-
1406	COG1720: Uncharacterized conserved protein	-	-	o	o
1407	glycosyl transferase family 2	-	-	o	o
1408	putative rRNA methylase	-	-	o	-
1409	Predicted dye-decolorizing peroxidase (DyP), encapsulated subgroup	-	-	o	-
1410	DEAD/DEAH box helicase domain protein	-	-	o	o
1411	NADPH:quinone oxidoreductase	-	-	o	o
1412	hypothetical protein	-	-	o	o
1413	multi-sensor hybrid histidine kinase	-	-	o	o
1414	sigma-54 dependent DNA-binding response regulator	-	-	o	o
1415	methyl-accepting chemotaxis protein	-	-	o	-
1416	hypothetical protein	-	-	o	-
1417	ErfK/YbiS/YcfS/YnhG family protein	-	-	o	o
1418	Threonine efflux protein	-	-	o	o
1419	hypothetical protein	-	-	o	-
1420	hypothetical protein	-	-	o	-
1421	hypothetical protein	-	-	o	-
1422	Glycine reductase component B beta subunit (EC 1.21.4.2) / Glycine reductase component B alpha subunit (EC 1.21.4.2)	-	-	o	o
1423	Glycine reductase component B gamma subunit (EC 1.21.4.2) @ selenocysteine-containing	-	-	o	o
1424	Thioredoxin reductase (EC 1.8.1.9)	-	-	o	o
1425	Glycine/sarcosine/betaine reductase component C chain 1	-	-	o	o
1426	Glycine/sarcosine/betaine reductase component C chain 2	-	-	o	o
1427	Thioredoxin	-	-	o	o
1428	Glycine/sarcosine/betaine reductase protein A @ selenocysteine-containing	-	-	o	o
1429	Methyl-accepting chemotaxis protein	-	-	o	-
1430	dNTP triphosphohydrolase, broad substrate specificity, subgroup 3	-	-	o	o
1431	hypothetical protein	-	-	o	-
1432	Adenylylsulfate kinase (EC 2.7.1.25)	-	-	o	o
1433	hypothetical protein	-	-	o	o
1434	NAD-dependent glyceraldehyde-3-phosphate dehydrogenase (EC 1.2.1.12)	-	-	o	o
1435	Cell division inhibitor Slr1223 (YfcH in EC), contains epimerase/dehydratase and DUF1731 domains	-	-	o	o
1436	methyl-accepting chemotaxis protein	-	-	o	-
1437	hypothetical protein	-	-	o	o
1438	putative surface protein	-	-	o	o
1439	FIG00604134: hypothetical protein	-	-	o	-
1440	Chemotaxis protein cheV (EC 2.7.3.-)	-	-	o	o
1441	hypothetical protein	-	-	o	-
1442	hypothetical protein	-	-	o	o
1443	Glycine cleavage system H protein	-	-	o	-
1444	OsmC/Ohr family protein	-	-	o	-
1445	sodium-solute symporter, putative	-	-	o	o
1446	hypothetical protein	-	-	o	-
1447	Serine phosphatase RsbU, regulator of sigma subunit	-	-	o	o
1448	COG1242: Predicted Fe-S oxidoreductase	-	-	o	o
1449	FIG00604290: hypothetical protein	-	-	o	o
1450	D-serine/D-alanine/glycine transporter	-	-	o	-
1451	NAD(P) transhydrogenase alpha subunit (EC 1.6.1.2)	-	-	o	o
1452	NAD(P) transhydrogenase alpha subunit (EC 1.6.1.2)	-	-	o	o
1453	NAD(P) transhydrogenase subunit beta (EC 1.6.1.2)	-	-	o	o
1454	hypothetical protein	-	-	o	o
1455	Methyl-accepting chemotaxis protein	-	-	o	-
1456	hypothetical protein	-	-	o	-
1457	hypothetical protein	-	-	o	o
1458	Sensor protein of zinc sigma-54-dependent two-component system	-	-	o	o
1459	Response regulator of zinc sigma-54-dependent two-component system	-	-	o	o
1460	putative signaling protein	-	-	o	-
1461	Signal transduction histidine kinase	-	-	o	o
1462	Flagellar biosynthesis protein FliR	-	-	o	o
1463	Methyl viologen resistance protein smvA	-	-	o	o
1464	Chemotaxis protein cheV (EC 2.7.3.-)	-	-	o	o
1465	FIG00613597: hypothetical protein	-	-	o	-
1466	Integral membrane protein	-	-	o	o
1467	tRNA proofreading protein STM4549	-	-	o	o
1468	UPF0251 protein CTC_01373	-	-	o	-
1469	hypothetical protein	-	-	o	-
1470	Cupin 2, conserved barrel domain protein	-	-	o	o
1471	Holin-like protein CidA	-	-	o	o
1472	CidA-associated membrane protein CidB	-	-	o	o
1473	NAD(P) transhydrogenase alpha subunit (EC 1.6.1.2)	-	-	o	-
1474	NAD(P) transhydrogenase alpha subunit (EC 1.6.1.2)	-	-	o	-
1475	NAD(P) transhydrogenase subunit beta (EC 1.6.1.2)	-	-	o	-
1476	hypothetical protein	-	-	o	-
1477	Taurine--pyruvate aminotransferase (EC 2.6.1.77)	-	-	o	o
1478	Transcriptional regulator	-	-	o	o
1479	Sulfoacetaldehyde acetyltransferase (EC 2.3.3.15)	-	-	o	o
1480	cationic amino acid transporter	-	-	o	o
1481	phage integrase family protein	-	-	o	o
1482	hypothetical protein	-	-	o	-
1483	Phage antirepressor protein	-	-	o	o
1484	Protein YidD	-	-	o	-
1485	hypothetical protein	-	-	o	-
1486	hypothetical protein	-	-	o	-
1487	hypothetical protein	-	-	o	o
1488	hypothetical protein	-	-	o	-
1489	hypothetical protein	-	-	o	o
1490	hypothetical protein	-	-	o	-
1491	hypothetical protein	-	-	o	-
1492	hypothetical protein	-	-	o	-
1493	phage transcriptional activator, Ogr/delta	-	-	o	-
1494	Phage-related capsid packaging protein	-	-	o	-
1495	Phage terminase, ATPase subunit	-	-	o	o
1496	Phage capsid scaffolding protein	-	-	o	-
1497	Phage major capsid protein	-	-	o	-
1498	Probable terminase, endonuclease subunit	-	-	o	-
1499	prophage PSPPH06, putative head completion/stabilization protein	-	-	o	-
1500	FIG00602499: hypothetical protein	-	-	o	-
1501	FIG00603532: hypothetical protein	-	-	o	-
1502	Conserved hypothetical phage protein	-	-	o	-
1503	FIG00604053: hypothetical protein	-	-	o	-
1504	hypothetical protein	-	-	o	-
1505	hypothetical protein	-	-	o	-
1506	hypothetical protein	-	-	o	-
1507	hypothetical protein	-	-	o	-
1508	hypothetical protein	-	-	o	-
1509	Phage tape measure	-	-	o	-
1510	FIG00605710: hypothetical protein	-	-	o	-
1511	Putative bacteriophage protein	-	-	o	-
1512	FIG01283052: hypothetical protein	-	-	o	-
1513	Phage tail fiber protein	-	-	o	-
1514	tail fiber assembly protein, putative	-	-	o	o
1515	hypothetical protein	-	-	o	-
1516	FIG00604742: hypothetical protein	-	-	o	-
1517	FIG00604602: hypothetical protein	-	-	o	-
1518	FIG00604696: hypothetical protein	-	-	o	-
1519	Hypothetical bacteriophage protein	-	-	o	o
1520	hypothetical protein	-	-	o	-
1521	hypothetical protein	-	-	o	-
1522	hypothetical protein	-	-	o	-
1523	putative prophage integrase	-	-	o	o
1524	DNA-cytosine methyltransferase (EC 2.1.1.37)	-	-	o	-
1525	hypothetical protein	-	-	o	-
1526	Mobile element protein	-	-	o	-
1527	Mobile element protein	-	-	o	-
1528	Alkaline phosphatase (EC 3.1.3.1)	-	-	o	-
1529	hypothetical protein	-	-	o	o
1530	hypothetical protein	-	-	o	-
1531	Xanthine/uracil/thiamine/ascorbate permease family protein	-	-	o	o
1532	D-alanyl-D-alanine carboxypeptidase (EC 3.4.16.4)	-	-	o	o
1533	methyl-accepting chemotaxis protein	-	-	o	-
1534	Fibronectin/fibrinogen-binding protein	-	-	o	o
1535	Benzoate transport protein	-	-	o	-
1536	hypothetical protein	-	-	o	-
1537	Methyl-accepting chemotaxis protein	-	-	o	o
1538	FIG00604290: hypothetical protein	-	-	o	o
1539	hypothetical protein	-	-	o	o
1540	hypothetical protein	-	-	o	o
1541	FIG00606315: hypothetical protein	-	-	o	o
1542	heptosyltransferase family protein	-	-	o	o
1543	FIG00603530: hypothetical protein	-	-	o	o
1544	Phosphoribosylaminoimidazole-succinocarboxamide synthase (EC 6.3.2.6)	-	-	o	-
1545	hypothetical protein	-	-	o	-
1546	hypothetical protein	-	-	o	-
1547	Chloride channel protein	-	-	o	o
1548	conserved hypothetical protein	-	-	o	-
1549	FIG00602827: hypothetical protein	-	-	o	o
1550	hypothetical protein	-	-	o	o
1551	Flagellar biosynthesis protein FliL	-	-	o	o
1552	Chemotaxis regulator - transmits chemoreceptor signals to flagelllar motor components CheY	-	-	o	o
1553	Flagellar biosynthesis protein FlhF	-	-	o	o
1554	hypothetical protein	-	-	o	o
1555	Flagellar biosynthesis protein FlhA	-	-	o	o
1556	Flagellar biosynthesis protein FlhB	-	-	o	o
1557	Sugar phosphate permease-like	-	-	o	o
1558	pyridoxal phosphate-dependent deaminase, putative	-	-	o	o
1559	Na+/H+ antiporter family protein	-	-	o	o
1560	Transcriptional regulator, GntR family	-	-	o	o
1561	FIG00605754: hypothetical protein	-	-	o	o
1562	hypothetical protein	-	-	o	-
1563	Methyl-accepting chemotaxis protein	-	-	o	-
1564	Aspartate racemase (EC 5.1.1.13)	-	-	o	o
1565	hypothetical protein	-	-	o	o
1566	hypothetical protein	-	-	o	o
1567	hypothetical protein	-	-	o	-
1568	FIG00604693: hypothetical protein	-	-	o	o
1569	membrane protein, putative	-	-	o	o
1570	FIG00607763: hypothetical protein	-	-	o	o
1571	hypothetical protein	-	-	o	-
1572	hypothetical protein	-	-	o	-
1573	Histidinol-phosphatase (EC 3.1.3.15)	-	-	o	o
1574	Cytochrome C553 (soluble cytochrome f)	-	-	o	o
1575	conserved hypothetical protein	-	-	o	o
1576	Flagellar biosynthesis protein FliL	-	-	o	o
1577	hypothetical protein	-	-	o	-
1578	Flagellar motor switch protein FliN	-	-	o	o
1579	Flagellar biosynthesis protein FliO	-	-	o	o
1580	Flagellar biosynthesis protein FliP	-	-	o	o
1581	Flagellar biosynthesis protein FliQ	-	-	o	o
1582	CO dehydrogenase accessory protein CooC (nickel insertion)	-	-	o	-
1583	Carbon monoxide dehydrogenase CooS subunit (EC 1.2.99.2)	-	-	o	-
1584	Carbon monoxide-responsive transcriptional activator CooA	-	-	o	-
1585	Chemotaxis response - phosphatase CheZ	-	-	o	o
1586	4Fe-4S dicluster domain / Nitroreductase	-	-	o	o
1587	Flagellar basal-body rod protein FlgF	-	-	o	o
1588	Flagellar basal-body rod protein FlgG	-	-	o	o
1589	Flagellar basal-body P-ring formation protein FlgA	-	-	o	o
1590	Flagellar L-ring protein FlgH	-	-	o	o
1591	Mobile element protein	-	-	o	-
1592	glycosyl transferase, group 1	-	-	o	-
1593	glycosyl transferase family 2	-	-	o	o
1594	glycosyl transferase, family 2	-	-	o	-
1595	Glycosyltransferase gtfD	-	-	o	o
1596	glycosyl transferase, family 2	-	-	o	-
1597	Methyltransferase type 12	-	-	o	-
1598	hypothetical protein	-	-	o	-
1599	UDP-4-amino-4-deoxy-L-arabinose--oxoglutarate aminotransferase (EC 2.6.1.-)	-	-	o	o
1600	hypothetical protein	-	-	o	-
1601	putative acetyltransferase	-	-	o	-
1602	hypothetical protein	-	-	o	-
1603	hypothetical protein	-	-	o	-
1604	GDP-L-fucose synthetase (EC 1.1.1.271)	-	-	o	o
1605	GDP-mannose 4,6-dehydratase (EC 4.2.1.47)	-	-	o	o
1606	Transcriptional regulator, AraC family	-	-	o	o
1607	hypothetical protein	-	-	o	-
1608	hypothetical protein	-	-	o	-
1609	hypothetical protein	-	-	o	-
1610	4-vinyl reductase, 4VR	-	-	o	-
1611	DNA-binding protein, putative	-	-	o	o
1612	putative signaling protein	-	-	o	-
1613	two component diguanylate cyclase	-	-	o	-
1614	8-amino-7-oxononanoate synthase (EC 2.3.1.47)	-	-	o	o
1615	Pimeloyl-CoA synthase (EC 6.2.1.14)	-	-	o	-
1616	ABC transporter, ATP-binding component	-	-	o	-
1617	Alkanesulfonates transport system permease protein	-	-	o	-
1618	putative sulfonate/nitrate transport system substrate-binding protein	-	-	o	-
1619	O-methyltransferase, family 2	-	-	o	-
1620	TonB-dependent receptor	-	-	o	o
1621	FIG00608141: hypothetical protein	-	-	o	o
1622	Mobile element protein	-	-	o	-
1623	Mobile element protein	-	-	o	-
1624	hypothetical protein	-	-	o	o
1625	mobilization protein	-	-	o	-
1626	Chromosome (plasmid) partitioning protein ParA / Sporulation initiation inhibitor protein Soj	-	-	o	-
1627	putative orphan protein	-	-	o	-
1628	putative orphan protein	-	-	o	-
1629	Shufflon-specific DNA recombinase	-	-	o	-
1630	TPR domain protein	-	-	o	o
1631	M. jannaschii predicted coding region MJ0455	-	-	o	o
1632	Purine nucleoside phosphorylase (EC 2.4.2.1)	-	-	o	o
1633	GCN5-related N-acetyltransferase	-	-	o	o
1634	Mll1661 protein	-	-	o	o
1635	outer membrane protein, OMP85 family	-	-	o	o
1636	hypothetical protein	-	-	o	o
1637	Hydroxyethylthiazole kinase (EC 2.7.1.50)	-	-	o	o
1638	Glycogen [starch] synthase, eukaryotic (EC 2.4.1.11) / Glycogen phosphorylase (EC 2.4.1.1)	-	-	o	o
1639	Alpha-amylase (EC 3.2.1.1)	-	-	o	o
1640	Poly(glycerol-phosphate) alpha-glucosyltransferase (EC 2.4.1.52)	-	-	o	o
1641	glycogen debranching enzyme-related protein	-	-	o	o
1642	Branched-chain amino acid ABC transporter, amino acid-binding protein (TC 3.A.1.4.1)	-	-	o	o
1643	High-affinity branched-chain amino acid transport system permease protein LivH (TC 3.A.1.4.1)	-	-	o	o
1644	Branched-chain amino acid transport system permease protein LivM (TC 3.A.1.4.1)	-	-	o	o
1645	Branched-chain amino acid transport ATP-binding protein LivG (TC 3.A.1.4.1)	-	-	o	o
1646	Branched-chain amino acid transport ATP-binding protein LivF (TC 3.A.1.4.1)	-	-	o	-
1647	COG family: dihydrodipicolinate reductase	-	-	o	o
1648	MltA-interacting protein MipA	-	-	o	-
1649	hypothetical protein	-	-	o	-
1650	Putative inner membrane protein	-	-	o	-
1651	RNA-binding protein	-	-	o	o
1652	hypothetical protein	-	-	o	-
1653	hypothetical protein	-	-	o	o
1654	hypothetical protein	-	-	o	-
1655	putative signaling protein	-	-	o	o
1656	Permease of the drug/metabolite transporter (DMT) superfamily	-	-	o	o
1657	hypothetical protein	-	-	o	o
1658	Branched-chain amino acid transport protein azlD	-	-	o	o
1659	AzlC family protein	-	-	o	-
1660	membrane protein, HPP family	-	-	o	o
1661	iron-sulfur cluster-binding protein	-	-	o	o
1662	putative pyridoxamine 5 '-phosphate-related protein	-	-	o	o
1663	flavodoxin family protein	-	-	o	o
1664	transcriptional regulator, Crp/Fnr family	-	-	o	o
1665	Flagellar biosynthesis protein FliS	-	-	o	o
1666	Flagellar hook-associated protein FliD	-	-	o	o
1667	Transporter, putative	-	-	o	-
1668	Superoxide dismutase [Cu-Zn] precursor (EC 1.15.1.1)	-	-	o	o
1669	CgeB family protein	-	-	o	o
1670	dTDP-glucose 4,6-dehydratase (EC 4.2.1.46)	-	-	o	o
1671	Glucose-1-phosphate thymidylyltransferase (EC 2.7.7.24)	-	-	o	o
1672	dTDP-4-dehydrorhamnose 3,5-epimerase (EC 5.1.3.13)	-	-	o	o
1673	putative exported protein	-	-	o	o
1674	iron-sulfur cluster-binding protein	-	-	o	-
1675	2-hydroxyglutaryl-CoA dehydratase, D-component	-	-	o	-
1676	Benzoyl-CoA reductase subunit BadG (EC 1.3.99.15)	-	-	o	-
1677	Polymyxin resistance protein ArnT, undecaprenyl phosphate-alpha-L-Ara4N transferase; Melittin resistance protein PqaB	-	-	o	o
1678	hypothetical protein	-	-	o	-
1679	Molybdopterin-guanine dinucleotide biosynthesis protein MobA	-	-	o	o
1680	Formate dehydrogenase O alpha subunit (EC 1.2.1.2); selenocysteine-containing	-	-	o	o
1681	formate dehydrogenase, beta subunit, putative	-	-	o	o
1682	formate dehydrogenase formation protein FdhE	-	-	o	o
1683	cytochrome c3	-	-	o	o
1684	hypothetical protein	-	-	o	o
1685	Phosphate transport system permease protein PstA (TC 3.A.1.7.1)	-	-	o	o
1686	Phosphate transport system permease protein PstC (TC 3.A.1.7.1)	-	-	o	o
1687	Phosphate ABC transporter, periplasmic phosphate-binding protein PstS (TC 3.A.1.7.1)	-	-	o	o
1688	Phosphate regulon transcriptional regulatory protein PhoB (SphR)	-	-	o	o
1689	Phosphate regulon sensor protein PhoR (SphS) (EC 2.7.13.3)	-	-	o	o
1690	Phosphate transport ATP-binding protein PstB (TC 3.A.1.7.1)	-	-	o	o
1691	Phosphate transport system regulatory protein PhoU	-	-	o	o
1692	protein of unknown function UPF0153	-	-	o	o
1693	Nitrogenase FeMo-cofactor synthesis FeS core scaffold and assembly protein NifB	-	-	o	-
1694	FIG01197297: hypothetical protein	-	-	o	-
1695	Molybdenum ABC transporter, periplasmic molybdenum-binding protein ModA (TC 3.A.1.8.1)	-	-	o	-
1696	DafA protein	-	-	o	o
1697	Tryptophan synthase beta chain (EC 4.2.1.20)	-	-	o	o
1698	protein of unknown function DUF88	-	-	o	o
1699	amino acid ABC transporter, periplasmic amino acid-binding protein	-	-	o	-
1700	amino acid ABC transporter, periplasmic amino acid-binding protein	-	-	o	o
1701	ABC-type amino acid transport system, permease component	-	-	o	o
1702	Molybdenum transport ATP-binding protein ModC (TC 3.A.1.8.1)	-	-	o	o
1703	lipoprotein, putative	-	-	o	o
1704	putative cyclase	-	-	o	-
1705	Alkyl hydroperoxide reductase protein C (EC 1.6.4.-)	-	-	o	o
1706	hypothetical protein	-	-	o	-
1707	N-acetylmuramoyl-L-alanine amidase (EC 3.5.1.28)	-	-	o	o
1708	FIG00528293: hypothetical protein	-	-	o	o
1709	Cytochrome c-type protein TorY	-	-	o	o
1710	hypothetical protein	-	-	o	o
1711	Periplasmic nitrate reductase precursor (EC 1.7.99.4)	-	-	o	o
1712	hypothetical protein	-	-	o	o
1713	Ferredoxin-type protein NapG (periplasmic nitrate reductase)	-	-	o	o
1714	Polyferredoxin NapH (periplasmic nitrate reductase)	-	-	o	o
1715	Glycine cleavage system transcriptional antiactivator GcvR	-	-	o	o
1716	FIG01161051: hypothetical protein	-	-	o	o
1717	hypothetical protein	-	-	o	-
1718	hypothetical protein	-	-	o	-
1719	Periplasmic protein YqjC	-	-	o	-
1720	membrane protein, putative	-	-	o	o
1721	membrane protein, putative	-	-	o	o
1722	Thiamin biosynthesis protein ThiC	-	-	o	o
1723	Protein of unknown function DUF45	-	-	o	o
1724	hypothetical protein	-	-	o	o
1725	Rubrerythrin	-	-	o	o
1726	Agglutination protein	-	-	o	o
1727	Type I secretion system ATPase, LssB family LapB	-	-	o	o
1728	Type I secretion system, membrane fusion protein LapC	-	-	o	o
1729	HD domain/sensory box protein	-	-	o	o
1730	Probable glycosyltransferase	-	-	o	o
1731	Sensory box/GGDEF family protein	-	-	o	o
1732	transcriptional regulator, XRE family	-	-	o	o
1733	Serine--pyruvate aminotransferase (EC 2.6.1.51) / L-alanine:glyoxylate aminotransferase (EC 2.6.1.44)	-	-	o	o
1734	Aromatic amino acid transport protein AroP	-	-	o	o
1735	Permease of the drug/metabolite transporter (DMT) superfamily	-	-	o	-
1736	hypothetical protein	-	-	o	-
1737	FeoA family protein	-	-	o	-
1738	Ferrous iron transport protein B	-	-	o	-
1739	FIG00388757: hypothetical protein	-	-	o	-
1740	Additional periplasmic component NikK of nickel ECF transporter	-	-	o	-
1741	Flagellar hook-associated protein FliD	-	-	o	-
1742	FIG138315: Putative alpha helix protein	-	-	o	-
1743	Proposed peptidoglycan lipid II flippase MurJ	-	-	o	o
1744	sensor histidine kinase/response regulator( EC:2.7.3.- )	-	-	o	o
1745	TPR domain protein/response regulator receiver domain protein	-	-	o	o
1746	hypothetical protein	-	-	o	-
1747	Short-chain dehydrogenase/reductase SDR	-	-	o	-
1748	hypothetical protein	-	-	o	-
1749	FIG00604422: hypothetical protein	-	-	o	o
1750	Flagellar protein FlbB	-	-	o	o
1751	Flagellar protein FliJ	-	-	o	o
1752	hypothetical protein	-	-	o	-
1753	hypothetical protein	-	-	o	-
1754	hypothetical protein	-	-	o	-
1755	hypothetical protein	-	-	o	-
1756	hypothetical protein	-	-	o	o
1757	hypothetical protein	-	-	o	o
1758	FIG00602345: hypothetical protein	-	-	o	o
1759	hypothetical protein	-	-	o	-
1760	PE-PGRS family protein	-	-	o	o
1761	FIG00605539: hypothetical protein	-	-	o	o
1762	hypothetical protein	-	-	o	o
1763	FIG00603989: hypothetical protein	-	-	o	o
1764	FIG00603923: hypothetical protein	-	-	o	-
1765	FIG00605674: hypothetical protein	-	-	o	o
1766	FIG00603465: hypothetical protein	-	-	o	o
1767	hypothetical protein	-	-	o	o
1768	FIG00604927: hypothetical protein	-	-	o	o
1769	hypothetical protein	-	-	o	o
1770	hypothetical protein	-	-	o	o
1771	FIG00602585: hypothetical protein	-	-	o	o
1772	FIG00605727: hypothetical protein	-	-	o	o
1773	hypothetical protein	-	-	o	o
1774	hypothetical protein	-	-	o	o
1775	transcriptional regulator, putative	-	-	o	o
1776	putative signal peptide	-	-	o	-
1777	putative signal peptide	-	-	o	o
1778	conserved hypothetical protein 156	-	-	o	o
1779	DNA-binding response regulator ColR	-	-	o	o
1780	two-component system sensor protein	-	-	o	o
1781	hypothetical protein	-	-	o	-
1782	3'-to-5' exoribonuclease RNase R	-	-	o	o
1783	LSU m3Psi1915 methyltransferase RlmH	-	-	o	o
1784	transcriptional regulator, MarR family	-	-	o	-
1785	ADP-ribose pyrophosphatase (EC 3.6.1.13)	-	-	o	o
1786	4-vinyl reductase, 4VR	-	-	o	-
1787	hypothetical protein	-	-	o	-
1788	hypothetical protein	-	-	o	-
1789	GGDEF domain protein	-	-	o	-
1790	FIG00604388: hypothetical protein	-	-	o	o
1791	hypothetical protein	-	-	o	-
1792	hypothetical protein	-	-	o	-
1793	hypothetical protein	-	-	o	-
1794	Sensor protein of zinc sigma-54-dependent two-component system	-	-	o	o
1795	Response regulator of zinc sigma-54-dependent two-component system	-	-	o	o
1796	Diacylglycerol kinase (EC 2.7.1.107)	-	-	o	o
1797	hypothetical protein	-	-	o	-
1798	hypothetical protein	-	-	o	-
1799	Phosphate ABC transporter, periplasmic phosphate-binding protein PstS (TC 3.A.1.7.1)	-	-	o	o
1800	Phosphate transport system permease protein PstC (TC 3.A.1.7.1)	-	-	o	o
1801	Phosphate transport system permease protein PstA (TC 3.A.1.7.1)	-	-	o	o
1802	Phosphate transport ATP-binding protein PstB (TC 3.A.1.7.1)	-	-	o	o
1803	hypothetical protein	-	-	o	-
1804	FIG00602423: hypothetical protein	-	-	o	o
1805	two component transcriptional regulator, LuxR family	-	-	o	o
1806	FIG00602467: hypothetical protein	-	-	o	o
1807	FIG00606478: hypothetical protein	-	-	o	o
1808	Two-component sensor PilS	-	-	o	o
1809	response regulator receiver protein	-	-	o	o
1810	FIG00605346: hypothetical protein	-	-	o	o
1811	response regulator receiver protein	-	-	o	o
1812	response regulator receiver sensor signal transduction histidine kinase	-	-	o	o
1813	hypothetical protein	-	-	o	o
1814	transcriptional regulator, putative	-	-	o	o
1815	putative integral membrane protein	-	-	o	o
1816	methyl-accepting chemotaxis sensory transducer	-	-	o	o
1817	Glycine betaine ABC transport system, glycine betaine-binding protein OpuAC	-	-	o	-
1818	Glycine betaine ABC transport system, permease protein OpuAB	-	-	o	o
1819	Glycine betaine ABC transport system, ATP-binding protein OpuAA (EC 3.6.3.32)	-	-	o	o
1820	hypothetical protein	-	-	o	-
1821	Formate dehydrogenase O beta subunit (EC 1.2.1.2)	-	-	o	-
1822	Formate dehydrogenase O alpha subunit (EC 1.2.1.2); selenocysteine-containing	-	-	o	-
1823	Molybdopterin biosynthesis protein MoeA	-	-	o	-
1824	Formate dehydrogenase chain D (EC 1.2.1.2)	-	-	o	o
1825	hypothetical protein	-	-	o	-
1826	hypothetical protein	-	-	o	-
1827	Hydrogenase maturation protease (EC 3.4.24.-)	-	-	o	o
1828	Ni,Fe-hydrogenase I cytochrome b subunit	-	-	o	o
1829	Uptake hydrogenase large subunit (EC 1.12.99.6)	-	-	o	o
1830	Uptake hydrogenase small subunit precursor (EC 1.12.99.6)	-	-	o	o
1831	hypothetical protein	-	-	o	-
1832	Rrf2 family transcriptional regulator	-	-	o	-
1833	response regulator receiver domain protein (CheY-like)	-	-	o	-
1834	Hmc operon protein 6	-	-	o	-
1835	Protein DVU_0532 (HMC operon ORF 5)	-	-	o	-
1836	hypothetical protein	-	-	o	-
1837	hypothetical protein	-	-	o	-
1838	UPF0225 protein YchJ	-	-	o	o
1839	hypothetical protein	-	-	o	o
1840	Transcriptional regulator NanR	-	-	o	o
1841	amidohydrolase family protein	-	-	o	o
1842	D-3-phosphoglycerate dehydrogenase (EC 1.1.1.95)	-	-	o	o
1843	FIG00607002: hypothetical protein	-	-	o	o
1844	hypothetical protein	-	-	o	o
1845	DNA-binding protein, putative	-	-	o	o
1846	Membrane-bound lytic murein transglycosylase B precursor (EC 3.2.1.-)	-	-	o	o
1847	hypothetical protein	-	-	o	-
1848	Permease of the drug/metabolite transporter (DMT) superfamily	-	-	o	o
1849	1,4-dihydroxy-2-naphthoate polyprenyltransferase (EC 2.5.1.74)	-	-	o	o
1850	FIG00605559: hypothetical protein	-	-	o	o
1851	GTP-binding protein HflX	-	-	o	o
1852	FAD/FMN-containing dehydrogenase	-	-	o	-
1853	Glycolate dehydrogenase (EC 1.1.99.14), iron-sulfur subunit GlcF	-	-	o	-
1854	hypothetical protein	-	-	o	o
1855	hypothetical protein	-	-	o	-
1856	Nucleoside diphosphate kinase (EC 2.7.4.6)	-	-	o	o
1857	FIG00604679: hypothetical protein	-	-	o	o
1858	FIG018171: hypothetical protein of Cupin superfamily	-	-	o	o
1859	Uncharacterized protein MJ1337	-	-	o	o
1860	FIG01161435: hypothetical protein	-	-	o	o
1861	FIG00602933: hypothetical protein	-	-	o	o
1862	Conserved domain protein	-	-	o	o
1863	hypothetical protein	-	-	o	-
1864	hypothetical protein	-	-	o	-
1865	Functional role page for Anaerobic nitric oxide reductase transcription regulator NorR	-	-	o	-
1866	Dissimilatory sulfite reductase clustered protein DsrD	-	-	o	-
1867	CRISPR-associated helicase Cas3	-	-	o	-
1868	CRISPR-associated protein, Cse1 family	-	-	o	-
1869	CRISPR-associated protein, Cse2 family	-	-	o	-
1870	CRISPR-associated protein, Cse3 family	-	-	o	-
1871	CRISPR-associated protein, Cse4 family	-	-	o	-
1872	CRISPR-associated protein, Cas5e family	-	-	o	-
1873	CRISPR-associated protein Cas1	-	-	o	-
1874	CRISPR-associated protein, Cas2	-	-	o	-
1875	FIG00604799: hypothetical protein	-	-	o	-
1876	FIG00602589: hypothetical protein	-	-	o	-
1877	hypothetical protein	-	-	o	-
1878	Formate efflux transporter (TC 2.A.44 family)	-	-	o	-
1879	hypothetical protein	-	-	o	o
1880	hypothetical protein	-	-	o	-
1881	Conserved domain protein	-	-	o	o
1882	hypothetical protein	-	-	o	-
1883	Uncharacterized protein conserved in archaea	-	-	o	o
1884	tRNA:Cm32/Um32 methyltransferase	-	-	o	o
1885	methyl-accepting chemotaxis protein	-	-	o	-
1886	Mobile element protein	-	-	o	-
1887	Mobile element protein	-	-	o	-
1888	Methyl-accepting chemotaxis protein	-	-	o	o
1889	hypothetical protein	-	-	o	o
1890	hypothetical protein	-	-	o	o
1891	Phosphonate ABC transporter phosphate-binding periplasmic component (TC 3.A.1.9.1)	-	-	o	o
1892	peptidase, M23/M37 family	-	-	o	o
1893	heptosyltransferase family protein	-	-	o	o
1894	CgeB family protein	-	-	o	o
1895	TPR repeat containing exported protein; Putative periplasmic protein contains a protein prenylyltransferase domain	-	-	o	o
1896	FIG00603247: hypothetical protein	-	-	o	o
1897	PTS system, mannose-specific IIB component (EC 2.7.1.69) / PTS system, mannose-specific IIA component	-	-	o	o
1898	Permease of the drug/metabolite transporter (DMT) superfamily	-	-	o	o
1899	Aspartate 1-decarboxylase (EC 4.1.1.11)	-	-	o	o
1900	D-serine/D-alanine/glycine transporter	-	-	o	-
1901	hypothetical protein	-	-	o	-
1902	Chaperone protein DnaJ	-	-	o	o
1903	FIG00607038: hypothetical protein	-	-	o	o
1904	Succinyl-CoA synthetase, alpha subunit-related enzymes	-	-	o	o
1905	iron(III) dicitrate transport ATP-binding protein	-	-	o	-
1906	transport system permease protein	-	-	o	o
1907	iron (iii) abc transporter, atp-binding protein (hemv-3)	-	-	o	-
1908	hypothetical protein	-	-	o	o
1909	TonB-dependent receptor, plug	-	-	o	-
1910	Uncharacterized protein MA0381	-	-	o	-
1911	Uracil phosphoribosyltransferase (EC 2.4.2.9)	-	-	o	o
1912	Uracil permease	-	-	o	o
1913	hypothetical protein	-	-	o	o
1914	secretion protein HlyD family protein	-	-	o	o
1915	hypothetical protein	-	-	o	o
1916	hypothetical protein	-	-	o	-
1917	hypothetical protein	-	-	o	-
1918	Peptidase M23/M37	-	-	o	o
1919	Pirin-related protein	-	-	o	o
1920	Thiol peroxidase, Tpx-type (EC 1.11.1.15)	-	-	o	o
1921	probable glycosyl transferase	-	-	o	-
1922	Biotin synthesis protein BioC	-	-	o	-
1923	UDP-N-acetylglucosamine 2-epimerase (EC 5.1.3.14)	-	-	o	-
1924	putative lipooligosaccharide cholinephosphotransferase	-	-	o	-
1925	Phosphoserine phosphatase (EC 3.1.3.3)	-	-	o	-
1926	Phosphoserine phosphatase (EC 3.1.3.3)	-	-	o	-
1927	hypothetical protein	-	-	o	-
1928	Aspartate racemase (EC 5.1.1.13)	-	-	o	o
1929	Positive regulator of CheA protein activity (CheW)	-	-	o	o
1930	acetyltransferase, GNAT family	-	-	o	o
1931	Flagellin protein FlaA	-	-	o	o
1932	Dipeptide transport ATP-binding protein DppF (TC 3.A.1.5.2)	-	-	o	-
1933	Nickel transport system permease protein NikC (TC 3.A.1.5.3)	-	-	o	-
1934	Nickel transport system permease protein NikB (TC 3.A.1.5.3)	-	-	o	-
1935	Nickel ABC transporter, periplasmic nickel-binding protein NikA (TC 3.A.1.5.3)	-	-	o	-
1936	Purine nucleoside phosphorylase (EC 2.4.2.1)	-	-	o	o
1937	O-acetylhomoserine sulfhydrylase (EC 2.5.1.49) / O-succinylhomoserine sulfhydrylase (EC 2.5.1.48)	-	-	o	o
1938	Glycosyl transferase, group 2 family protein	-	-	o	o
1939	adhesin/virulence factor Hek	-	-	o	-
1940	hypothetical protein	-	-	o	-
1941	hypothetical protein	-	-	o	-
1942	hypothetical protein	-	-	o	o
1943	Pole remodelling regulatory diguanylate cyclase	-	-	o	o
1944	hypothetical protein	-	-	o	o
1945	AknN	-	-	o	o
1946	Branched-chain amino acid transport ATP-binding protein LivG (TC 3.A.1.4.1)	-	-	o	o
1947	Branched-chain amino acid transport ATP-binding protein LivF (TC 3.A.1.4.1)	-	-	o	o
1948	hypothetical protein	-	-	o	-
1949	Ribonucleotide reductase of class III (anaerobic), activating protein (EC 1.97.1.4)	-	-	o	o
1950	hemerythrin-like metal-binding protein	-	-	o	o
1951	Iron-sulfur cluster regulator IscR	-	-	o	-
1952	Ferredoxin 3 fused to uncharacterized domain	-	-	o	o
1953	hypothetical protein	-	-	o	o
1954	Recombination inhibitory protein MutS2	-	-	o	o
1955	DNA-binding protein HU	-	-	o	o
1956	Translation elongation factor G-related protein	-	-	o	o
1957	Type III secretion host injection and negative regulator protein (YopD)	-	-	o	o
1958	hypothetical protein	-	-	o	o
1959	Ferredoxin	-	-	o	o
1960	HD-GYP domain	-	-	o	o
1961	Meso-diaminopimelate D-dehydrogenase (EC 1.4.1.16)	-	-	o	-
1962	T1SS secreted agglutinin RTX	-	-	o	o
1963	hypothetical protein	-	-	o	-
1964	CrcB protein	-	-	o	o
1965	hypothetical protein	-	-	o	o
1966	hypothetical protein	-	-	o	o
1967	hypothetical protein	-	-	o	o
1968	Tryptophan-specific transport protein	-	-	o	o
1969	Sodium-dependent transporter	-	-	o	o
1970	Aspartate ammonia-lyase (EC 4.3.1.1)	-	-	o	o
1971	Phosphoglycolate phosphatase (EC 3.1.3.18)	-	-	o	o
1972	HDIG domain protein	-	-	o	o
1973	transcriptional regulator, NifA subfamily, Fis Family	-	-	o	o
1974	Ammonium transporter	-	-	o	o
1975	Nitrogen regulatory protein P-II	-	-	o	o
1976	NADP-specific glutamate dehydrogenase (EC 1.4.1.4)	-	-	o	o
1977	Glutamate synthase [NADPH] large chain (EC 1.4.1.13)	-	-	o	-
1978	HD domain/sensory box protein	-	-	o	o
1979	DNA-3-methyladenine glycosylase II (EC 3.2.2.21)	-	-	o	o
1980	Predicted transcriptional regulator of pyridoxine metabolism	-	-	o	o
1981	putative nimA protein	-	-	o	-
1982	hypothetical protein	-	-	o	-
1983	protein of unknown function DUF438	-	-	o	-
1984	hypothetical protein	-	-	o	-
1985	Inositol-1-monophosphatase (EC 3.1.3.25)	-	-	o	o
1986	hypothetical protein	-	-	o	-
1987	Cytosolic Fe-S cluster assembling factor NBP35	-	-	o	o
1988	SSU ribosomal protein S1p	-	-	o	o
1989	hypothetical protein	-	-	o	-
1990	Putative lipoprotein	-	-	o	-
1991	hypothetical protein	-	-	o	-
1992	Uncharacterized protein y4cD	-	-	o	-
1993	hypothetical protein	-	-	o	-
1994	mobilization protein	-	-	o	-
1995	IncQ plasmid conjugative transfer protein TraG	-	-	o	-
1996	transcriptional regulator, XRE family	-	-	o	o
1997	DNA primase (EC 2.7.7.-), phage-associated	-	-	o	-
[truncated: 1,744 more rows]
